# Supplementary material for: Cytological Observation and RNA-Seq Analyses Reveal miR9564 and Its Target Associated with Pollen Sterility in Autotetraploid Rice
Source: Plants (Basel). 2024 May 24;13(11):1461. doi: 10.3390/plants13111461 (PMC11175005; doi:10.3390/plants13111461)
Supplement: Supplementary file 1 [file plants-13-01461-s001.zip]

Archive with 2 entries (2 files):
- plants-2979190-supplementary Figures.pdf
- plants-2979190-supplementary Tables.xlsx
