# Supplementary material for: Cytological Observation and RNA-Seq Analyses Reveal miR9564 and Its Target Associated with Pollen Sterility in Autotetraploid Rice
Source: Plants (Basel). 2024 May 24;13(11):1461. doi: 10.3390/plants13111461 (PMC11175005; doi:10.3390/plants13111461)
Supplement: Supplementary file 1 [file plants-13-01461-s001.zip › plants-2979190-supplementary Tables.xlsx]

## Sheet: Table S1
Table S1 miRNA-seq data quality in H1, HF and LF
Materials	Raw reads	Valid reads
H1_1	10529991	7108780
H1_2	13258966	10687639
H1_3	14780044	10333112
HF_1	10582426	7441958
HF_2	12892958	9104149
HF_3	16466999	11272162
LF_1	15057308	10758217
LF_2	17547844	9672553
LF_3	13308274	7217756

## Sheet: Table S2
Table S2 Information of miRNA detected from H1, HF and LF
miR_name	miR_seq	len	genomeID	strand	start	end	pre-miRNA_seq	#mir/MIR	H1_1 (norm)	H1_2 (norm)	H1_3 (norm)	LF_1 (norm)	LF_2 (norm)	LF_3 (norm)	HF_1 (norm)	HF_2 (norm)	HF_3 (norm)
osa-miR156a	TGACAGAAGAGAGTGAGCAC	20	Chr8	+	21478230	21478415	agtTGACAGAAGAGAGTGAGCACacagcggccagactgcatcgatctatcaatcttcccttcgacaggatagctagatagaaagaaagagaggccgtcggcggccatggaagagagagagagagagagatgaaatgatgatgatgatacagctgccgctgcgtGCTCACTTCTCTTTCTGTCAGCt	2	125.255	88.1945	139.747	115.462	117.006	119.308	107.476	98.0039	120.501
osa-miR156f-3p	GCTCACTTCTCTTTCTGTCAGC	22	Chr8	+	21478230	21478415	agtTGACAGAAGAGAGTGAGCACacagcggccagactgcatcgatctatcaatcttcccttcgacaggatagctagatagaaagaaagagaggccgtcggcggccatggaagagagagagagagagagatgaaatgatgatgatgatacagctgccgctgcgtGCTCACTTCTCTTTCTGTCAGCt	2	4.76515	6.1531	3.74601	11.3928	11.4551	10.1406	0	0	0
osa-MIR156d-p3	GCTCACTCCTCTTTCTGTCACCC	23	Chr2	-	4512884	4513012	ggagaagctctcatgagatTGACAGAAGAGAGTGAGCACacggcgtgatggccggcataaaatctatcccgtcctcgccgcgtGCTCACTCCTCTTTCTGTCACCCtctttctctcagggctcaactcc	1	226.004	239.971	259.411	162.261	190.646	180.276	271.444	262.416	238.725
osa-miR156c-3p	GCTCACTTCTCTCTCTGTCAGC	22	Chr1	+	4665975	4666123	ggaggaagagaggggtgagaggtgaggcTGACAGAAGAGAGTGAGCACacatggtgactttcttgcatgctgaatggactcatgcttgaagctatgtgtGCTCACTTCTCTCTCTGTCAGCcatttgatctctctttctctctttctcc	8	15.6569	3.41839	4.68251	28.9998	35.1837	35.4919	15.0802	17.5529	13.2257
osa-MIR156e-p3	GCTCACTGCTCTTTCTGTCATC	22	Chr4	-	25026327	25026430	ggcgcgaggTGACAGAAGAGAGTGAGCACacggccgggcgtgacggcaccggcgggcgtgccgtcgcggccgcgtGCTCACTGCTCTTTCTGTCATCcggtgcc	1	895.849	553.096	884.058	693.232	644.761	654.629	732.468	766.186	713.529
osa-miR156j-3p	GCTCGCTCCTCTTTCTGTCAGC	22	Chr6	+	26554795	26554959	ttggggcggggcgggatcgagcatatgaaaggcgagattgtTGACAGAAGAGAGTGAGCACacggcgcggcggctagccatcggcgggatgcctgcccccgccgcgtGCTCGCTCCTCTTTCTGTCAGCatctctcatcactccctcccgcatcccccgccccga	1	42.2056	35.5513	48.6981	153.975	144.826	150.982	33.3919	26.3294	18.516
osa-MIR159f-p5	AGCTCCCTTCGATCCAATCC	20	Chr1	+	6693112	6693299	gaagaagaagacgAGCTCCCTTCGATCCAATCCaggagaggaagtggtaggatgcagctgccggttcatggatacctctgcagtgcatgtcgtaggcttgcacttgcatgggtttgcatgacccgggagatgaacccaccattgtcttcctcttatgCTTGGATTGAAGGGAGCTCTacacctctctc	1	12.2533	0	0	0	0	0	0	0	0
osa-miR159f_R-1	CTTGGATTGAAGGGAGCTCT	20	Chr1	+	6693112	6693299	gaagaagaagacgAGCTCCCTTCGATCCAATCCaggagaggaagtggtaggatgcagctgccggttcatggatacctctgcagtgcatgtcgtaggcttgcacttgcatgggtttgcatgacccgggagatgaacccaccattgtcttcctcttatgCTTGGATTGAAGGGAGCTCTacacctctctc	1	47.6515	31.4492	10.3015	32.4521	31.0925	39.4355	19.3888	41.2494	18.516
osa-MIR159a-p5	AGCTGCTGGGTCATGGATCC	20	Chr1	+	17681923	17682194	gttgtggacgttgagctcctttcggtccaaaaaggggtgttgctgtgggtcgattgAGCTGCTGGGTCATGGATCCcgttagcctactccatgttcatcattcagctcgagatctgaaagaaactactccaatttatactaatagtatgtgtgtagataggaaaatgatggagtactcgttgttgggataggcttatggcttgcatgccccaggagctgcatcaaccctacatggaccctcTTTGGATTGAAGGGAGCTCTGcatcttttgt	1	16.3377	50.5922	10.3015	59.3805	58.9122	49.576	53.8579	32.4729	45.6288
osa-miR159a.1	TTTGGATTGAAGGGAGCTCTG	21	Chr1	+	17681923	17682194	gttgtggacgttgagctcctttcggtccaaaaaggggtgttgctgtgggtcgattgAGCTGCTGGGTCATGGATCCcgttagcctactccatgttcatcattcagctcgagatctgaaagaaactactccaatttatactaatagtatgtgtgtagataggaaaatgatggagtactcgttgttgggataggcttatggcttgcatgccccaggagctgcatcaaccctacatggaccctcTTTGGATTGAAGGGAGCTCTGcatcttttgt	1	148.401	172.971	107.698	147.415	135.825	121.687	91.5584	134.719	97.8705
osa-MIR159b-p5	GAGCTCCTTTCGTTCCAATGA	21	Chr1	+	1215029	1215217	tggttatgaagtgGAGCTCCTTTCGTTCCAATGAaaggtttatctgaagggtgatacagctgcttgttcatggttcccactattctatctcataggaaaagagataggcttgtggtttgcatgaccaaggagccgaatcaactccttgctgaccactcTTTGGATTGAAGGGAGCTCTGcatcttgatc	2	14.9762	25.9798	20.603	16.5713	11.4551	15.7742	8.61727	23.6965	21.8225
osa-miR160a-5p	TGCCTGGCTCCCTGTATGCCA	21	Chr6	+	28081020	28081158	aaggtttggttttgatcggcttgagagcgTGCCTGGCTCCCTGTATGCCActcatgtagcccaatccatggtgtgtttggatgctgtgggtgGCGTGCAAGGAGCCAAGCATGcgtgccatgatctctctttctgcctt	2	1223.96	1472.21	1034.9	1377.34	1110.26	1284.23	1148.18	1112.65	981.747
osa-miR160a-3p	GCGTGCAAGGAGCCAAGCATG	21	Chr6	+	28081020	28081158	aaggtttggttttgatcggcttgagagcgTGCCTGGCTCCCTGTATGCCActcatgtagcccaatccatggtgtgtttggatgctgtgggtgGCGTGCAAGGAGCCAAGCATGcgtgccatgatctctctttctgcctt	2	5.44589	11.6225	7.49202	7.24994	5.31846	6.76037	9.69442	6.14353	13.887
osa-miR160f-5p	TGCCTGGCTCCCTGAATGCCA	21	Chr8	+	24396882	24396981	ggattaacgcTGCCTGGCTCCCTGAATGCCAtccgagaagcgtgccgctgtggccggctgcttcctggttggcattgagggagtcatgcagggtttgctc	1	35.3983	45.1228	35.0252	56.6186	48.7662	57.6885	32.3147	25.2762	28.9644
osa-miR160d-3p_R+1	GCGTGCGAGGAGCCAAGCATGA	22	Chr3	+	32454988	32455129	ggggataTGCCTGGCTCCCTGTATGCCActcgcgtagctgccaaactcagttgaaacaactgccttctcccggcgagattcaggcattgtgttcgtacgtttggctctactgcggatgGCGTGCGAGGAGCCAAGCATGAcc	1	12.2533	7.52046	29.0316	7.59517	7.36402	0	0	0	4.62901
osa-miR160e-5p	TGCCTGGCTCCCTGTATGCCG	21	Chr7	-	2216761	2216874	gtaggggataTGCCTGGCTCCCTGTATGCCGctcgcatggctgccaacccaatgaactcgatctcgttgttggccgctgcgtacgGCGTGCGAGGTGCCAAGCATGGccctctt	1	16503.8	19949.4	14910	10128.4	10229.5	10246.8	9407.11	9199.32	8268.6
osa-miR160e-3p_R+1	GCGTGCGAGGTGCCAAGCATGG	22	Chr7	-	2216761	2216874	gtaggggataTGCCTGGCTCCCTGTATGCCGctcgcatggctgccaacccaatgaactcgatctcgttgttggccgctgcgtacgGCGTGCGAGGTGCCAAGCATGGccctctt	1	43.5671	42.388	70.2376	40.7378	40.9112	32.6751	58.1665	53.5364	50.2578
osa-MIR162a-p5	GGGCGCAGTGGTTTATCGATC	21	Chr2	+	23605799	23605969	ggtgatgcctGGGCGCAGTGGTTTATCGATCccttccctgccttgtggcgctgatccaggagcggcgaatttctttgagagggtgttctttttttttcttccttttggtccttgttgcagccaacgacaacgcgggaatcgaTCGATAAACCTCTGCATCCAGttctcgcc	1	31.3139	31.791	37.9283	55.5829	44.5933	45.0691	31.2376	25.8906	34.7176
osa-miR162a	TCGATAAACCTCTGCATCCAG	21	Chr2	+	23605799	23605969	ggtgatgcctGGGCGCAGTGGTTTATCGATCccttccctgccttgtggcgctgatccaggagcggcgaatttctttgagagggtgttctttttttttcttccttttggtccttgttgcagccaacgacaacgcgggaatcgaTCGATAAACCTCTGCATCCAGttctcgcc	1	125.255	105.286	115.19	663.542	562.939	602.8	183.117	165.875	145.483
osa-MIR162b-p5	GGGCGCAGTGGTTTATCGATC	21	Chr4	+	24405899	24406032	tgggtgatgcctGGGCGCAGTGGTTTATCGATCtcttccctgccttgtgctgctccgatcgatgcccgtgctgattcttgataatatacaacgcaggaatcgaTCGATAAGCCTCTGCATCCAGatctcacttt	1	31.3139	31.791	37.9283	55.5829	44.5933	45.0691	31.2376	25.8906	34.7176
osa-miR162b	TCGATAAGCCTCTGCATCCAG	21	Chr4	+	24405899	24406032	tgggtgatgcctGGGCGCAGTGGTTTATCGATCtcttccctgccttgtgctgctccgatcgatgcccgtgctgattcttgataatatacaacgcaggaatcgaTCGATAAGCCTCTGCATCCAGatctcacttt	1	569.096	520.279	580.631	588.971	418.931	473.226	704.461	672.277	724.771
osa-miR164c	TGGAGAAGCAGGGTACGTGCA	21	Chr5	+	17327440	17327558	aggttcttgtTGGAGAAGCAGGGTACGTGCAaaatgcacaccggttggtcgagctaattaacaagctctgacgaccatggtgatcgaatgCACGTGCTCCCCTTCTCCACCatggcctt	1	106.195	100.501	78.6662	156.737	175.1	179.15	149.725	108.828	134.903
osa-MIR164c-p3	CACGTGCTCCCCTTCTCCACC	21	Chr5	+	17327440	17327558	aggttcttgtTGGAGAAGCAGGGTACGTGCAaaatgcacaccggttggtcgagctaattaacaagctctgacgaccatggtgatcgaatgCACGTGCTCCCCTTCTCCACCatggcctt	1	29.9524	22.5614	37.4601	48.3329	35.1837	32.6751	35.5462	35.1059	22.4838
osa-miR164d_R-1	TGGAGAAGCAGGGCACGTGC	20	Chr2	-	33143567	33143660	caaaccgtgcTGGAGAAGCAGGGCACGTGCtcgacggcggggctggctggccggccggcttgcagcatgtgcgctccttctccagcatggcttc	1	7.82847	4.44391	5.61901	1.72618	0	0	0	0	0
osa-miR164a	TGGAGAAGCAGGGCACGTGCA	21	Chr7	-	28523341	28523496	gtgagaaggaccgcgtTGGAGAAGCAGGGCACGTGCAtgcatatgttcatcatcatcttcttcctcctcctctagctccagccttgtgtgggttggaagtttagatagaactcgcactgCACGTGGTCTCCTTCTCCATCccggtctttttctcac	1	334.128	366.565	328.712	125.781	110.46	102.908	90.8403	82.4988	94.7845
osa-MIR164a-p3	CACGTGGTCTCCTTCTCCATC	21	Chr7	-	28523341	28523496	gtgagaaggaccgcgtTGGAGAAGCAGGGCACGTGCAtgcatatgttcatcatcatcttcttcctcctcctctagctccagccttgtgtgggttggaagtttagatagaactcgcactgCACGTGGTCTCCTTCTCCATCccggtctttttctcac	1	13.6147	27.3471	16.857	8.28565	6.5458	0	0	0	0
osa-MIR164b-p3	CATGTGCCCGTCTTCTCCACC	21	Chr5	-	15896163	15896271	gtgcacggTGGAGAAGCAGGGCACGTGCAttaccatccactcgcctgccggccgccggccgccattgccatggatggttcttCATGTGCCCGTCTTCTCCACCgagcac	1	31.3139	34.1839	29.9681	5.52376	0	0	0	0	0
osa-MIR164f-p3	CATGTGCCCTTCTTCTCCACC	21	Chr5	+	23343908	23344117	tgaggatggcgaggcgcgcgaggTGGAGAAGCAGGGCACGTGCAttcctagagcttccgtccagctccccggcgggctagctagctcactccgccgccgccgccgccgccgccggcgcgcgcacggctggctggctccggccggctgagatgcatgcacggatgCATGTGCCCTTCTTCTCCACCgtgcacgcctcgcctgcagcaagga	1	260.041	172.287	221.014	17.9522	13.9098	27.0415	0	0	6.61287
osa-miR166i-3p_L+2R-2	TCTCGGATCAGGCTTCATTCC	21	Chr3	+	25294953	25295097	agataggtgtttggAATGCAGTTTGATCCAAGATCtgcctatatatatggtgtgtatatcatatcttgtgatatgggggatatgcaacaggtgtgtgacaggggtaggtagaTCTCGGATCAGGCTTCATTCCtcacaccaatac	1	12.2533	11.6225	9.36502	51.7853	24.5467	41.6889	36.6234	37.7388	48.9353
osa-miR166g-3p	TCGGACCAGGCTTCATTCCTC	21	Chr12	+	18329367	18329511	agcatggtgtctggaatggaggctgatccaagatcattgcttggtgcaaaatactagggcattgttgtaagtgccattagttcttttttgtttccgagtttgttatcgaggatcTCGGACCAGGCTTCATTCCTCacaccgtgct	1	4286.65	4576.36	3918.32	3127.69	2901.83	2817.22	3888.87	3847.94	4098.16
osa-miR166k-5p	GGTTTGTTGTCTGGCTCGAGG	21	Chr2	-	32435003	32435129	attaggttaaggGGTTTGTTGTCTGGCTCGAGGcatccgggactccggtttctcctttcctactggaggcgcctaatttccggcgagctcggagccTCGGACCAGGCTTCAATCCCTttaaccatgc	1	378.489	252.277	324.03	294.831	263.468	294.076	317.762	315.953	348.498
osa-miR166k-3p	TCGGACCAGGCTTCAATCCCT	21	Chr2	-	32435003	32435129	attaggttaaggGGTTTGTTGTCTGGCTCGAGGcatccgggactccggtttctcctttcctactggaggcgcctaatttccggcgagctcggagccTCGGACCAGGCTTCAATCCCTttaaccatgc	1	9377.14	10684.6	8359.1	5275.63	4964.85	4966.05	6153.8	6127.29	5707.07
osa-MIR166f-p5	GGAATGTCGTCTGGCCTGAGA	21	Chr10	-	14483290	14483396	cgatcatcttgttgagaGGAATGTCGTCTGGCCTGAGAtcgtaccacagtggtgggtacacgtggacggtcTCGGACCAGGCTTCATTCCCCtcaacaactcgtcgg	1	12.2533	25.2961	19.6665	22.0951	19.6374	29.2949	31.2376	29.84	33.0644
osa-miR166a-3p	TCGGACCAGGCTTCATTCCCC	21	Chr10	-	14483290	14483396	cgatcatcttgttgagaGGAATGTCGTCTGGCCTGAGAtcgtaccacagtggtgggtacacgtggacggtcTCGGACCAGGCTTCATTCCCCtcaacaactcgtcgg	1	7110.88	8958.59	7162.27	5875.66	5509.89	5666.51	6339.14	6274.85	6357.91
osa-miR166m_R-1	TCGGACCAGGCTTCATTCCC	20	Chr8	+	23045356	23045555	ctctgctttggtggttggctgatgttctcggttaaggggtttgttgtctggttcaaggcctcctgctgtcctacatcacatttttttttctttgttctgaatttctgatggatgtgtgtgtgcatgatgcatggctggtggtgaccTCGGACCAGGCTTCATTCCCtttaaccagcatttgcgttaataccatcaggcat	1	314.543	176.671	340.961	170.294	134.306	140.161	127.771	95.4963	105.113
osa-MIR166d-p5	TGAGGGGAATGTTGTCTGGCTC	22	Chr2	+	26130059	26130183	gaagctttttcacttTGAGGGGAATGTTGTCTGGCTCgaggtgcatggagaaacctctgatcgatcaggtttgatctgtagagactgatcTCGGACCAGGCTTCATTCCCCtcaagtaaagctcc	1	119.81	123.062	114.253	83.8922	81.4134	75.4908	70.0153	77.6717	78.0319
osa-miR166b-5p	GGAATGTTGTCTGGCTCGGGG	21	Chr6	-	30327084	30327289	gggagccttttcattttgaggGGAATGTTGTCTGGCTCGGGGctacttttaatttctctctcttttgatatcttcttttctcgatctcctagcttgatcttttgatctctcaaatcgatcttaagaaaaagatcagtcaaagagatgagagtagatgtctgtagatcTCGGACCAGGCTTCATTCCCCccaaacagaagggctccc	1	3626.96	3842.27	3922.07	1862.54	1478.94	1584.18	1452.01	1475.76	1639.33
osa-miR166h-5p	GGAATGTTGGCTGGCTCGAGG	21	Chr2	-	32435174	32435292	ggtggcttgtggGGAATGTTGGCTGGCTCGAGGtatccacatcttaattcctctccggcgatcgagccggctcgggcgtgtggaagcgTCGGACCAGGCTTCATTCCTCgcaagccgat	1	1255.28	598.902	1149.09	660.78	534.301	538.576	538.579	606.454	663.932
osa-miR166l-5p	GGATTGTTGTCTGGTTCAAGG	21	Chr9	+	16951817	16951933	gttaggttaaggGGATTGTTGTCTGGTTCAAGGtctccacattgtgcaaaatgttcattcatggaggcacaggatgcttggtgatcTCGGACCAGGCTTCAATCCCTttaaccagca	1	159.292	103.919	145.158	98.7373	85.9136	75.4908	114.179	123.748	106.467
osa-miR166a-5p	GGAATGTTGTCTGGTTCAAGG	21	Chr10	+	19987135	19987279	tgaagctatttgcttctgagtGGAATGTTGTCTGGTTCAAGGtctcatgcaccttgcggttttgaggatgatttgtgcaaggtttttcattcctctcatccgtgggatcTCGGACCAGGCTTCATTCCCCtcagagatagcttca	1	59.9048	43.7554	119.404	60.4162	47.457	37.7454	46.3178	60.5576	53.5643
osa-miR166e-3p	TCGAACCAGGCTTCATTCCCC	21	Chr3	+	765724	765860	tgtttctgggtGGAATGTTGTCTGGTTCAAGGccccttaggatgtgtgatttttgatggtttatgcattcatcttgatgcgaacatctatctcggatctttgggttcTCGAACCAGGCTTCATTCCCCtcagagata	1	114.753	171.473	119.471	106.826	112.097	116.965	102.022	108.41	113.678
osa-miR167d-5p_R+1	TGAAGCTGCCAGCATGATCTGA	22	Chr10	-	14723044	14723156	cacaagtggaTGAAGCTGCCAGCATGATCTGAtcacagtagttctctagctgatgatgatttacaaaacctagagacatgcatcagatcatctggcagtttcatcttctcatg	1	1279.8	1302.17	1187.54	1538.29	1372.86	1402.35	1951.46	1846.43	1860.56
osa-miR167h-3p	AGGTCATGCTGTAGTTTCATC	21	Chr12	+	25480618	25480737	cacaagttggTGAAGCTGCCAGCATGATCTGAtgatgatgatgatccacctctctcatctgtgttcttgattaattacggatcaatcgatcAGGTCATGCTGTAGTTTCATCtgctggtt	1	103.472	126.48	137.666	115.999	94.0959	78.871	93.7128	89.52	85.3061
osa-miR167a-5p	TGAAGCTGCCAGCATGATCTA	21	Chr3	-	30546928	30547090	gtgcccaagagaaagcgTGAAGCTGCCAGCATGATCTAacttgcagacaagaaatcagctcagctcgctggtttcgaacaggaaggcggctagctgaggcttcttctgagtacgtgatggttagatcatgctgtgacagtttcactccttccctgttgggcac	1	1835.08	2423.84	1733.75	3203.55	3359.41	3148.57	5089	4839.08	5003.67
osa-miR167a-3p_L+1R-1	GATCATGCATGACAGCCTCATT	22	Chr12	+	25476808	25476948	tagtgtgaatgagTGAAGCTGCCAGCATGATCTAgctctgattaatcggcactgttggcgtacagtcgattgactaatcgtcagatctgtgtgtgtaaatcactgttaGATCATGCATGACAGCCTCATTtcttcacactg	1	100.749	100.501	173.253	75.9517	78.5496	79.9977	89.4041	86.0094	72.7416
osa-MIR167c-p3	TCTTGTGGTCATGCCTTGCTA	21	Chr3	+	33130619	33130781	tgtccaagggaacgagTGAAGCTGCCAGCATGATCTAgctctgaatgatcaacaagatgtgctcccacactgccttcctgtggatcttgagctgttgctagTCTTGTGGTCATGCCTTGCTAggtcatgctgcggcagcctcacttcttcccattgttgggca	1	42.2056	41.0207	33.7141	106.332	94.0959	105.912	76.4782	72.8447	78.0319
osa-miR167d-5p	TGAAGCTGCCAGCATGATCTG	21	Chr2	-	3742241	3742513	tgtgagagaaTGAAGCTGCCAGCATGATCTGgttgtcaggcatgagccaaatctatccatggtgttggtggtactgaaattaccgcgttttcgaggtttttcgtcgtgtcaacttgcgaagggaattacgggttcttgatgagcattggtgataggaggtgtgggcttggttagtagaggtagaattatgattgttcttgtgagtttcagtaagaggtgggagtgattggaatttggctccatcAGATCATGTTGCAGCTTCACTctctcacc	1	187.767	186.312	161.761	280.923	252.399	262.962	265.997	256.072	257.552
osa-MIR167j-p3	GATCGTGCTGCGCAGTTTCATC	22	Chr1	-	32686068	32686227	ttgtgatgtgtgcaccttaagcagcTGAAGCTGCCAGCATGATCTGAtcttttgcgatctctttttttatctgaataagttgatggaaatattgggttcctaagattcaGATCGTGCTGCGCAGTTTCATCtgctaatcgatgcactacactgtgaattt	1	456.093	579.759	417.68	192.641	189.828	221.965	143.262	111.461	109.774
osa-miR168a-5p	TCGCTTGGTGCAGATCGGGAC	21	Chr2	-	1553146	1553243	cgccgcctcgggcTCGCTTGGTGCAGATCGGGACccgccgccgccgctgccggggccggatCCCGCCTTGCACCAAGTGAATcggagccggcgtagcg	4	1357.39	1921.14	1141.6	1004.63	921.321	935.184	563.354	654.724	548.868
osa-miR168a-3p_L-3	CCCGCCTTGCACCAAGTGAAT	21	Chr2	-	1553146	1553243	cgccgcctcgggcTCGCTTGGTGCAGATCGGGACccgccgccgccgctgccggggccggatCCCGCCTTGCACCAAGTGAATcggagccggcgtagcg	4	11196.8	10352.3	11348.5	4524.65	4730.98	4865.21	3021.43	3335.06	2711.94
osa-miR169r-3p	TGGCAAGTCTCCTCGGCTACC	21	Chr3	+	35782416	35782544	aggccatcttcgaTAGCCAAGGATGATTTGCCTGTagccccattgtcatcagctctctccgtcgagagcgacaaccgggctctacTGGCAAGTCTCCTCGGCTACCcgagtacctcttatgctatccca	1	28.5909	16.4083	11.238	20.7141	27.0014	31.5484	74.3239	57.047	64.8062
osa-MIR169a-p5	ATCGGAGGCCATGGTGCAGCC	21	Chr1	+	8729104	8729276	cgccggcggcctgacattgggATCGGAGGCCATGGTGCAGCCaaggatgacttgccgatcgatcgatctatctatgaagctaagctagctggccatggatccatccatcaattggcaagttgttcttggCTACATCTTGGCCCCTGCTCCtcatgtaaggccggcctgtggcg	1	1509.87	1139.69	1600.48	874.826	831.316	987.014	729.236	680.176	734.911
osa-MIR169a-p3	CTACATCTTGGCCCCTGCTCC	21	Chr1	+	8729104	8729276	cgccggcggcctgacattgggATCGGAGGCCATGGTGCAGCCaaggatgacttgccgatcgatcgatctatctatgaagctaagctagctggccatggatccatccatcaattggcaagttgttcttggCTACATCTTGGCCCCTGCTCCtcatgtaaggccggcctgtggcg	1	2616.75	1443.24	2721.47	892.778	758.494	801.104	597.823	575.736	645.416
osa-miR169n	TAGCCAAGAATGACTTGCCTA	21	Chr11	-	6081528	6081700	ctccctttggTAGCCAAGAATGACTTGCCTAcgcttttgccctctgttggctcatccatccgtctatctatctgccatggcagatggcagattaagggtttctgaaagaaattcttgtgataggatgtgcaatgaggctgcatgGGCCGGTCTTCTTGGCTAGCcagagtggc	1	34.7176	45.1228	21.5395	59.0352	77.3222	68.7304	234.282	218.973	190.451
osa-MIR169o-p3	GGCCGGTCTTCTTGGCTAGC	20	Chr11	-	6081528	6081700	ctccctttggTAGCCAAGAATGACTTGCCTAcgcttttgccctctgttggctcatccatccgtctatctatctgccatggcagatggcagattaagggtttctgaaagaaattcttgtgataggatgtgcaatgaggctgcatgGGCCGGTCTTCTTGGCTAGCcagagtggc	1	14.2955	6.49494	16.857	14.4999	11.4551	9.01382	24.2361	28.0847	22.8144
osa-MIR169n-p3	GGCCGGTCTTCTTGGCTAGC	20	Chr11	-	6085252	6085428	ctccctttggTAGCCAAGAATGACTTGCCTAtgtgttttgccttgtgttggctcatccatccatctatcagccgttgcagatttgcagtggcagattaaagggtttcagaaagaaattcttgtgatggatgtgcaatgtggctgcatgGGCCGGTCTTCTTGGCTAGCcagagtggc	1	14.2955	6.49494	16.857	14.4999	11.4551	9.01382	24.2361	28.0847	22.8144
osa-MIR169g-p3	GGCAGTCTCCTTGGCTAGC	19	Chr4	+	19420077	19420202	ctgcctctggtagccaaggatgacttgcctattgtgctcttctgaatgatgcagtgccatgatcagtgtggcctggctggttcagatgagccgagataGGCAGTCTCCTTGGCTAGCctgagtggc	1	6.53507	6.1531	7.49202	0	0	0	0	0	0
osa-miR169b	CAGCCAAGGATGACTTGCCGG	21	Chr6	-	27295908	27296035	gaacggaatgCAGCCAAGGATGACTTGCCGGtacgtgtatgcatgtttcaaggtactatatgtgcccccaactgttttagatccatgctgacattttccggcaagttgtccttggctacgtcttgttc	1	5.44589	5.81126	6.55551	10.0118	14.3189	6.76037	18.3117	15.7976	14.4381
osa-MIR169c-p3	GGCAAGTCTGTCCTTGGCTAC	21	Chr4	-	30712338	30712449	gaacgggatgCAGCCAAGGATGACTTGCCGGctcctggtattgggggaatctcagctttgctgaagcgccttggagttagccGGCAAGTCTGTCCTTGGCTACacctagctc	1	31.3139	18.4593	47.7616	0	7.36402	0	0	8.77647	6.61287
osa-MIR169j-p3	GGCAGTCTCCTTGGCTAGC	19	Chr9	+	19788861	19788985	tcgcatctggTAGCCAAGGATGACTTGCCTGtgtctctgctcatgtgcagtagaagaagatgcatttctagctgctttctgcatatgtgatctcacaGGCAGTCTCCTTGGCTAGCctgagcggc	1	6.53507	6.1531	7.49202	0	0	0	0	0	0
osa-MIR169m-p3	GGCAGTCTCCTTGGCTAGC	19	Chr8	+	26813897	26814034	tgagtcctggTAGCCAAGGATGACTTGCCTGtatatttatatatatatgtgtgtgtgatcaatggatggattgatcaagctgcttgcaggctcatgcatatatatgtacaGGCAGTCTCCTTGGCTAGCccggctacc	1	6.53507	6.1531	7.49202	0	0	0	0	0	0
osa-MIR169h-p3	GGCAGTCTCCTTGGCTAGC	19	Chr8	+	26807349	26807470	ttagctctggTAGCCAAGGATGACTTGCCTGtgtccttgtgtgtaaggatcattaattattattcagaaaatgatcctttcagcaggtttcatgGGCAGTCTCCTTGGCTAGCctgagtgat	1	6.53507	6.1531	7.49202	0	0	0	0	0	0
osa-MIR169l-p3	GGCAGTCTCCTTGGCTAGC	19	Chr8	+	26817488	26817595	ttatctctgaTAGCCAAGGATGACTTGCCTGtgtcctccctgaaggattagcaatttaatgatcctttaagctggttcatgGGCAGTCTCCTTGGCTAGCctgagtgg	1	6.53507	6.1531	7.49202	0	0	0	0	0	0
osa-MIR171b-p5	GGATATTGGGGCGGTTCAATC	21	Chr8	+	5369153	5369252	gcgacgacgGGATATTGGGGCGGTTCAATCagaaagcttgtgctccggaagcgaggagctctactctttTGATTGAGCCGTGCCAATATCacgtcgcatc	1	8927.18	4006.35	9262	892.088	828.044	786.456	1449.85	1467.43	1623.46
osa-miR171b	TGATTGAGCCGTGCCAATATC	21	Chr8	+	5369153	5369252	gcgacgacgGGATATTGGGGCGGTTCAATCagaaagcttgtgctccggaagcgaggagctctactctttTGATTGAGCCGTGCCAATATCacgtcgcatc	1	217.155	239.401	210.557	528.498	585.44	545.149	637.049	627.81	653.572
osa-miR171a_1ss12CT	TGATTGAGCCGTGCCAATATC	21	Chr6	+	25891132	25891227	ggaaagagCGATATTGGTGAGGTTCAATCcgatgattggttttacagcagtggtaaaatcagtatcTGATTGAGCCGCGCCAATATCtcttcctct	2	217.155	239.401	210.557	528.498	585.44	545.149	637.049	627.81	653.572
osa-miR171c-5p	GGATATTGGTGCGGTTCAATC	21	Chr4	-	31713472	31713570	gtgggaacgGGATATTGGTGCGGTTCAATCagaaagcttgtgctccgaaggcgaggggctccactcttTGATTGAGCCGTGCCAATATCacgtcgcctt	3	1390.06	635.137	1757.81	418.425	474.57	467.592	442.712	409.861	447.691
osa-miR171i-5p	AGGTATTGGCGTGCCTCAATC	21	Chr3	+	21191603	21191722	taaaaagAGGTATTGGCGTGCCTCAATCcgaaggcatggctgattacaggcacctcgaccgatctagcgcatgcagccatgtttcttggaTTGAGCCGCGTCAATATCTCTccttgcttc	1	551.396	417.044	779.17	488.853	441.841	441.677	182.04	248.374	253.273
osa-MIR171i-p3	TTGAGCCGCGTCAATATCTCT	21	Chr3	+	21191603	21191722	taaaaagAGGTATTGGCGTGCCTCAATCcgaaggcatggctgattacaggcacctcgaccgatctagcgcatgcagccatgtttcttggaTTGAGCCGCGTCAATATCTCTccttgcttc	1	1959.16	3053.31	1829.92	5572.79	5212.91	5065.77	3010.66	3284.15	2784.68
osa-miR171e-5p	TGTTGGCTCGGCTCACTCAGA	21	Chr3	+	1970487	1970605	tggtagctatgaTGTTGGCTCGGCTCACTCAGAcggcattggcgtgatgcaaagcatgcatgcgtgcttgctagctcacttgtgtttcTGATTGAGCCGTGCCAATATCttagtgctct	1	151.123	57.429	175.126	83.5469	80.186	81.1244	58.1665	65.8235	62.161
osa-miR171d-5p	TGTTGGCCCGGCTCACTCAGA	21	Chr10	+	21237313	21237447	ttgtagctatgaTGTTGGCCCGGCTCACTCAGAtggatcatcggtgcagaagagtgcatgaatctgatgcagtctcagtgtagtatgctccatgctggaacttcTGATTGAGCCGTGCCAATATCtcagcaccat	1	151.123	73.1536	274.395	36.5949	36.8201	31.5484	53.8579	53.5364	50.2578
osa-miR172d-5p_R+1	GCAGCACCATCAAGATTCACA	21	Chr2	-	35143537	35143666	aaacagtcggtgcttgcaggtGCAGCACCATCAAGATTCACAtcgagttcatccctaaacgagatcgaggttggctgactatatgtgatgAGAATCTTGATGATGCTGCATcagcaaacgctcgactact	1	540.505	451.228	521.632	300.355	286.379	290.696	216.509	234.332	214.918
osa-miR172a	AGAATCTTGATGATGCTGCAT	21	Chr2	-	35143537	35143666	aaacagtcggtgcttgcaggtGCAGCACCATCAAGATTCACAtcgagttcatccctaaacgagatcgaggttggctgactatatgtgatgAGAATCTTGATGATGCTGCATcagcaaacgctcgactact	1	55.8204	77.5975	38.8648	78.0232	89.5956	95.2085	124.412	141.009	127.298
osa-MIR172b-p5	GTGGCATCATCAAGATTCACA	21	Chr1	-	42923736	42923973	gtgatttctgacGTGGCATCATCAAGATTCACAcattacattgcatgcatgcatatgtctatgcatctttgagcttgttgttctgatctcaacaacctagctagctaatatttctctcctggccctgacctgcatgatgcatggttgcacgcatggagagagaagagagagatcgaagctaattaaacgcatgtgtatatatgtgtgGGAATCTTGATGATGCTGCATcggaaattaa	1	4.76515	5.12759	9.83327	5.17853	4.50024	0	0	0	0
osa-miR172b	GGAATCTTGATGATGCTGCAT	21	Chr1	-	42923736	42923973	gtgatttctgacGTGGCATCATCAAGATTCACAcattacattgcatgcatgcatatgtctatgcatctttgagcttgttgttctgatctcaacaacctagctagctaatatttctctcctggccctgacctgcatgatgcatggttgcacgcatggagagagaagagagagatcgaagctaattaaacgcatgtgtatatatgtgtgGGAATCTTGATGATGCTGCATcggaaattaa	1	518.721	518.912	430.791	468.139	479.48	465.339	531.039	605.284	494.643
osa-MIR172a-p5	GTGGCATCATCAAGATTCACA	21	Chr9	+	22881834	22881942	gtgtttgcgggcGTGGCATCATCAAGATTCACAtccatgcatatatcacaagacgcacatatacatccgatttggctgAGAATCTTGATGATGCTGCATccgcagacaa	1	4.76515	5.12759	9.83327	5.17853	4.50024	0	0	0	0
osa-MIR319b-p5	AGAGCGTCCTTCAGTCCACTCA	22	Chr1	-	6677570	6677766	gatggatggaagAGAGCGTCCTTCAGTCCACTCAtgggcggtgctagggtcgaattagctgccgactcattcacccacatgccaagcaagaaacgcttgagatagcgaagcttagcagatgagtgaatgaagcgggaggtaacgttccgatctcgcgccgtctttgcTTGGACTGAAGGGTGCTCCCTcctcctcga	1	17.6991	20.5103	6.55551	13.1189	19.6374	28.1682	18.3117	42.127	42.9837
osa-miR319a-3p.2-3p_R+1	TTGGACTGAAGGGTGCTCCCT	21	Chr1	-	6677570	6677766	gatggatggaagAGAGCGTCCTTCAGTCCACTCAtgggcggtgctagggtcgaattagctgccgactcattcacccacatgccaagcaagaaacgcttgagatagcgaagcttagcagatgagtgaatgaagcgggaggtaacgttccgatctcgcgccgtctttgcTTGGACTGAAGGGTGCTCCCTcctcctcga	1	81.6884	73.8372	58.5314	180.213	130.098	129.01	142.723	118.921	120.685
osa-miR390-5p	AAGCTCAGGAGGGATAGCGCC	21	Chr3	-	34275140	34275230	ggtatggaacaatccttgAAGCTCAGGAGGGATAGCGCCtcgaaatcaaactaggCGCTATCTATCCTGAGCTCCatggtttgttcttacc	1	1180.4	1505.46	1086.34	1230.42	1215.06	1105.32	970.52	949.614	971.431
osa-miR390-3p	CGCTATCTATCCTGAGCTCC	20	Chr3	-	34275140	34275230	ggtatggaacaatccttgAAGCTCAGGAGGGATAGCGCCtcgaaatcaaactaggCGCTATCTATCCTGAGCTCCatggtttgttcttacc	1	205.582	184.593	191.046	100.809	84.2772	91.265	72.1696	64.9459	66.1287
osa-miR393a	TCCAAAGGGATCGCATTGATC	21	Chr4	-	34931876	34932007	tcggcctgaggaaactagtggaggacTCCAAAGGGATCGCATTGATCtggctagctatctcgatcgatcgcctcatcgatcgacgacgacgtgcgtgatcgaTCAGTGCAATCCCTTTGGAATtttcctctt	1	133.424	263.9	98.801	409.104	440.205	411.819	571.971	529.66	598.465
osa-miR393b-3p	TCAGTGCAATCCCTTTGGAAT	21	Chr4	-	34931876	34932007	tcggcctgaggaaactagtggaggacTCCAAAGGGATCGCATTGATCtggctagctatctcgatcgatcgcctcatcgatcgacgacgacgtgcgtgatcgaTCAGTGCAATCCCTTTGGAATtttcctctt	1	59.9048	90.9292	49.6346	173.999	207.011	181.403	291.91	280.847	265.837
osa-miR394	TTGGCATTCTGTCCACCTCC	20	Chr2	+	27148154	27148263	tactgagagttctTTGGCATTCTGTCCACCTCCttgtcgaatcctcagagacagaaatctcatatctgttgatcttggAGGTGGGCATACTGCCAATGGagctgtgtagg	1	4151.13	3624.86	3172.87	4152.49	3806.38	4007.77	4105.05	4397.01	4744.74
osa-MIR395q-p5	GTTCCCTTCAAGCACTTCACA	21	Chr4	+	32622668	32622735	gaGTTCCCTTCAAGCACTTCACAtgacactatttcaatgtctattatgTGAAGTGTTTGGGGGAACTC	1	12.2533	6.1531	11.238	4.83329	0	0	0	0	0
osa-miR396d	TCCACAGGCTTTCTTGAACGG	21	Chr2	+	32841661	32841801	agggcgccggggaggaggtggtggtggtggtgggggcgacgccggcggaggtgttcgacgcggcggaggtggcggaggaggacggcggcggcggcgtggccaaggacattTCCACAGGCTTTCTTGAACGGttcttgccac	1	29.1355	27.3471	63.8694	18.4125	6.81854	16.1498	9.62261	9.47858	6.08384
osa-miR396a-5p	TTCCACAGCTTTCTTGAACTG	21	Chr2	+	34280384	34280537	ctttgtgatcTTCCACAGCTTTCTTGAACTGcacgcatgatgaataatccctttggttaattgtgatctggtctctgagagatcgtagttagactcgatcggttgcattggcatcagagagagcaGTTCAATAAAGCTGTGGGAAAttgcagag	1	14.9762	20.8522	14.3597	40.0473	54.1392	45.4447	47.2154	37.7388	42.102
osa-miR396e-5p	TCCACAGGCTTTCTTGAACTG	21	Chr2	-	35636546	35636721	gccatgctcTCCACAGGCTTTCTTGAACTGtgaactcgtgtgtgcatgctcctcatatattgttctagatcccatgcatgatgcatatcgatcgatctgatctgaattaggtcatcgatgcgcatctggatccccatcttgttgatagttcaagaaagtccttggaaaacatggtg	1	454.596	950.996	435.192	1697.52	1487.94	1474.89	1769.88	1733.62	1684.1
osa-miR396c-5p	TTCCACAGCTTTCTTGAACTT	21	Chr2	-	34287873	34288013	tgccatgcctTTCCACAGCTTTCTTGAACTTctcttgtgcctcactcactttcattactggagagatatgcatcatcagtggaagcttatagggagaggagtgcaagaagagGGTCAAGAAAGCTGTGGGAAGaaatggca	1	106.195	200.318	135.168	376.306	333.563	321.493	445.225	471.296	447.471
osa-miR396c-3p	GGTCAAGAAAGCTGTGGGAAG	21	Chr2	-	34287873	34288013	tgccatgcctTTCCACAGCTTTCTTGAACTTctcttgtgcctcactcactttcattactggagagatatgcatcatcagtggaagcttatagggagaggagtgcaagaagagGGTCAAGAAAGCTGTGGGAAGaaatggca	1	201.498	307.655	217.268	145.689	104.733	111.546	102.33	92.1529	119.693
osa-MIR397b-p5	TTGAGTGCAGCGTTGATGAACC	22	Chr2	-	3280781	3280898	agggaaggcattaTTGAGTGCAGCGTTGATGAACCtgccggccggctaaattaattagcaagaaagtctgaaactggctcaaaggTTCACCAGCACTGCACCCAATCacgcctttgct	1	189.245	326.798	408.783	121.868	145.235	122.813	518.113	498.942	496.627
osa-MIR397b-p3	TTCACCAGCACTGCACCCAATC	22	Chr2	-	3280781	3280898	agggaaggcattaTTGAGTGCAGCGTTGATGAACCtgccggccggctaaattaattagcaagaaagtctgaaactggctcaaaggTTCACCAGCACTGCACCCAATCacgcctttgct	1	993.875	1017.31	1530.24	265.831	243.831	228.726	827.257	813.578	852.399
osa-MIR397a-p5	TTGAGTGCAGCGTTGATGAAC	21	Chr6	+	28489785	28489898	atcaaatgcatcaTTGAGTGCAGCGTTGATGAACaacggtaaccggtccatgttgatgcgcatttggccggtgatctgatcatcaTCAGCGCTTCACTCAATCatgcgtttggc	1	12.2533	24.6124	14.5158	11.3928	8.59136	12.394	34.4691	43.4435	46.9514
osa-MIR399j-p5	GGCTCCTCTCTCTTGGCAGGG	21	Chr4	+	28873121	28873226	agtccagtttcagGGCTCCTCTCTCTTGGCAGGGagcatgtgaagtcttttgtagctcactcattttcagccctcTGCCAAAGGAGAGTTGCCCTAaaactggact	1	10.8918	11.6225	14.0475	0	0	0	0	0	0
osa-miR399j	TGCCAAAGGAGAGTTGCCCTA	21	Chr4	+	28873121	28873226	agtccagtttcagGGCTCCTCTCTCTTGGCAGGGagcatgtgaagtcttttgtagctcactcattttcagccctcTGCCAAAGGAGAGTTGCCCTAaaactggact	1	9.53031	30.4237	0	27.9641	23.3194	31.5484	30.699	39.9329	19.508
osa-miR399h	TGCCAAAGGAGACTTGCCCAG	21	Chr5	+	26307936	26308034	ccatgcattactgggcaggtctcccttggcagtggccgatcgagctgatcaaaccacgcaaaagccacTGCCAAAGGAGACTTGCCCAGcaatgcagat	1	25.868	25.9798	24.349	8.97612	5.72757	11.2673	19.3888	11.4094	14.5483
osa-miR408-5p	CAGGGATGAGGCAGAGCATGG	21	Chr1	+	12301661	12301873	gggagttctgtgattggagaggagaggagaCAGGGATGAGGCAGAGCATGGgatggggctatcaacagatgtagattattccttgcacaagagatgatgatgagctgtgaatgagttctgagagatggctggtgttgttgttgctccctcccCTGCACTGCCTCTTCCCTGGCtcccctgcacacctctctctctctctctctctctctgtgt	1	127.978	189.379	382.093	4.83329	6.5458	7.8871	0	0	9.91931
osa-miR408-3p	CTGCACTGCCTCTTCCCTGGC	21	Chr1	+	12301661	12301873	gggagttctgtgattggagaggagaggagaCAGGGATGAGGCAGAGCATGGgatggggctatcaacagatgtagattattccttgcacaagagatgatgatgagctgtgaatgagttctgagagatggctggtgttgttgttgctccctcccCTGCACTGCCTCTTCCCTGGCtcccctgcacacctctctctctctctctctctctctgtgt	1	4366.24	4780.96	6780.27	1119.94	1005.6	1038.84	1391.69	1495.51	1455.49
osa-miR435	TTATCCGGTATTGGAGTTGA	20	Chr3	+	18209450	18209581	ttccaccttcccaaaaactccccagcagacctggagcgaaaattgccttgaattagcttcagacctatagtgtcgttgatagtttagggacatgttTTATCCGGTATTGGAGTTGAgggatgaaaattggac	1	29.9524	41.7044	32.7776	77.3327	67.9127	91.265	74.3239	87.7647	92.5802
osa-miR444a-5p	GCTAGAGGTGGCAACTGCATA	21	Chr8	+	20894945	20895065	aGCTAGAGGTGGCAACTGCATAatttgcaagaaattgtaagttctcttggaaaagtctgaaatgacatgtattcataattttattgatcctttagttctttctagatggaacccacttagc	1	87.1342	30.7655	95.5232	0	0	0	7.54011	6.14353	5.95159
osa-miR444d.3	TTGTGGCTTTCTTGCAAGTTG	21	Chr2	-	30461212	30461264	attacTTGTGGCTTTCTTGCAAGTTGTGCAGTTGCTGCCTCAAGCTTgctgcc	6	119.81	181.858	125.023	313.128	280.242	301.963	414.706	380.021	403.716
osa-miR444a-3p.2_1ss9CT	TGCAGTTGTTGCCTCAAGCTT	21	Chr2	-	30461212	30461264	attacTTGTGGCTTTCTTGCAAGTTGTGCAGTTGCTGCCTCAAGCTTgctgcc	6	178.353	201.001	134.856	49.0234	53.5937	42.2523	94.7899	101.807	98.2012
osa-MIR444b-p5_2	GCTTGTGGCAGCAACTGCACA	21	Chr2	-	22303706	22303748	caaGCTTGTGGCAGCAACTGCACATCTTGCAAGAAAATCTTTA	1	64.6699	25.6379	62.7456	28.6545	42.5477	33.2385	38.2391	36.8612	35.0482
osa-miR444a-3p.2	TGCAGTTGCTGCCTCAAGCTT	21	Chr8	+	20886008	20886094	caagttaTGCAGTTGCTGCCTCAAGCTTactgcctttgtttgctaaaccatgaaaccagcacaacaataagagactccaattgcaag	5	483.323	633.77	400.823	409.794	441.432	405.059	716.849	706.067	582.594
osa-miR444d.3_R-1	TTGTGGCTTTCTTGCAAGTT	20	Chr5	-	5874636	5874697	cacgcaaggttccataagttggtgtaaatgcagagccaatgtTTGTGGCTTTCTTGCAAGGT	2	8.16884	0	8.89677	12.0832	6.95491	4.50691	0	0	6.94352
osa-MIR444c-p3	CGGCAAGCTAGAGACAGCAAC	21	Chr4	-	23053564	23053645	ccagctgactaattcttcctttgccttctctgctagttgctgcaagtggaggCGGCAAGCTAGAGACAGCAACtgcatatct	1	245.065	104.603	206.03	132.57	105.551	143.094	118.487	139.546	160.693
osa-MIR444e-p5	CAAGTTATGCAGTTGCTGCCT	21	Chr8	+	20899259	20899296	tgCAAGTTATGCAGTTGCTGCCTCAAGCTTgctgcctc	5	44.9286	33.5002	52.9124	28.3093	37.2292	27.6048	49.0107	65.3847	50.5885
osa-MIR444b-p5_1	GCAAGTTGTGCAGTTGTTGTC	21	Chr6	+	8941829	8941866	tGCAAGTTGTGCAGTTGTTGCCTCAAGCTTgctgcctc	8	64.6699	25.6379	62.7456	28.6545	42.5477	33.2385	38.2391	36.8612	35.0482
osa-miR444f	TGCAGTTGTTGCCTCAAGCTT	21	Chr6	+	8941829	8941866	tGCAAGTTGTGCAGTTGTTGCCTCAAGCTTgctgcctc	8	178.353	201.001	134.856	49.0234	53.5937	42.2523	94.7899	101.807	98.2012
osa-MIR444c-p5	TTTTCTTGCAAGCTGTGCAGT	21	Chr4	-	23046762	23046806	TTTTCTTGCAAGCTGTGCAGTTGTTGTCTCAAGCTTgctgcctcc	7	26.5487	17.4338	9.36502	33.8331	31.0925	27.0415	36.6234	27.207	40.3385
osa-miR444f_1ss12CT	TGCAGTTGTTGTCTCAAGCTT	21	Chr4	-	23046762	23046806	TTTTCTTGCAAGCTGTGCAGTTGTTGTCTCAAGCTTgctgcctcc	7	3174.27	3226.62	2589.43	3436.13	3291.72	3226.95	3960.71	3840.14	3839.43
miR528	TGGAAGGGGCATGCAGAGGAG	21	Chr3	+	1667328	1667415	agTGGAAGGGGCATGCAGAGGAGcaggagattcagtttgaagctggacttcacttttgcctctctctCCTGTGCTTGCCTCTTCCATT	1	4110.29	5061.95	6156.56	1505.23	1638.9	1612.35	2876.01	2915.54	2878.58
osa-miR528-3p	CCTGTGCTTGCCTCTTCCATT	21	Chr3	+	1667328	1667415	agTGGAAGGGGCATGCAGAGGAGcaggagattcagtttgaagctggacttcacttttgcctctctctCCTGTGCTTGCCTCTTCCATT	1	622.193	663.852	1258.66	184.356	160.372	166.756	186.348	128.136	162.015
osa-MIR529a-p5	AGAAGAGAGAGAGTACAGCCT	21	Chr2	+	16227805	16227903	gaAGAAGAGAGAGAGTACAGCCTtagttcagatcacatatgactatcttttgcgagtctgatcgatactctgatgaagGCTGTACCCTCTCTCTTCTTC	1	1150.44	970.139	897.169	865.159	893.502	860.82	583.82	530.976	573.997
osa-miR529a_L+1	GCTGTACCCTCTCTCTTCTTC	21	Chr2	+	16227805	16227903	gaAGAAGAGAGAGAGTACAGCCTtagttcagatcacatatgactatcttttgcgagtctgatcgatactctgatgaagGCTGTACCCTCTCTCTTCTTC	1	3561.61	2084.53	2172.68	550.305	518.755	531.816	276.83	324.729	281.047
osa-miR530-5p_R+1	TGCATTTGCACCTGCACCTAC	21	Chr4	-	8303538	8303694	gtgatagagcTGCATTTGCACCTGCACCTACagagaggaagatgaagcagcaagctagcaatacgtgcttgatcgctatacgctagcttcttgcacacaatgttgttcctggtctcttcctgatccctAGGTGCAGAGGCAGATGCAACtatgtcat	1	84.4113	231.767	125.491	139.475	133.371	138.588	146.494	115.849	139.532
osa-miR535-5p	TGACAACGAGAGAGAGCACGC	21	Chr11	-	16290530	16290623	ggcggTGACAACGAGAGAGAGCACGCcggtgcggcggtcacggtgagccggcccgcggcggcgtacctgcGTGCTTTCTCCCGTTGTCACTgcc	1	1583.39	1080.9	2073.42	936.968	934.413	954.339	372.697	339.649	337.257
osa-miR535-3p	GTGCTTTCTCCCGTTGTCACT	21	Chr11	-	16290530	16290623	ggcggTGACAACGAGAGAGAGCACGCcggtgcggcggtcacggtgagccggcccgcggcggcgtacctgcGTGCTTTCTCCCGTTGTCACTgcc	1	176.991	207.838	174.189	140.165	158.736	147.601	30.1604	44.76	35.7095
osa-miR810a	TCATAAGCCCACCACATGTGG	21	0	0	0	0	aatattcactatggttgccaTCATAAGCCCACCACATGTGGctcgcatgcttaaataactaacggcataattagatcacttgatgacgacgtatatcggtgttcgctatatatactatctactggtaagtatatatagcgaacaccgatatgcgtcatcatcAAGTGATTTAATTATGCCGTTagttaagcatgcgagccacatgtggtgagcttacgatgacgaccacagtttgtt	1	17.6991	29.3982	33.7141	35.214	34.3654	21.4078	31.2376	28.0847	25.1289
osa-MIR810b-p5	TATCGGTGTTCGCTATATATA	21	Chr11	-	959574	959796	agcccaccacatgtggctcgcatgcttaaataactaacggcataattagatcacttgatgacgacgtaTATCGGTGTTCGCTATATATActatctactggtaagtatatctttaatatacttaccagtagatagtatATATAGTGAACACCGATATGCgtcatcatcaagtgatttaattatgccgttagttaagcatgcgagccacatgtggtgagcttacg	1	859.089	494.299	906.534	246.498	337.109	229.853	277.907	329.117	323.369
osa-MIR810b-p3	ATATAGTGAACACCGATATGC	21	Chr11	-	959574	959796	agcccaccacatgtggctcgcatgcttaaataactaacggcataattagatcacttgatgacgacgtaTATCGGTGTTCGCTATATATActatctactggtaagtatatctttaatatacttaccagtagatagtatATATAGTGAACACCGATATGCgtcatcatcaagtgatttaattatgccgttagttaagcatgcgagccacatgtggtgagcttacg	1	435.671	259.114	581.568	157.427	142.371	69.8571	234.82	228.188	288.321
osa-MIR810a-p3	ACATGTGGTGAGCTTACGATG	21	Chr11	-	959561	959591	catgcgagccACATGTGGTGAGCTTACGATG	1	80.3269	87.5108	123.618	62.1423	54.8211	63.0968	89.4041	81.6211	93.2415
osa-MIR812a-p3_1ss15TC	ATAAGACGGACGGTCAAACGTTGG	24	Chr1	+	33947151	33947384	ACCTCCGTCCCAAAATAAGTGCAGttttacactattcatctccaaagtttgatcgttcgtcttatttgaaaattttttatgattactatttttattgttattacatgataaaacatgaatagtattttatgtgtgactaatttttttaaaaattttcataaatttttcaaATAAGACGGACGGTTAAACGTTGGacacggattttcacggctgcacttattttgaaacggaggt	1	42.2056	48.9481	46.8251	90.9448	136.76	112.539	63.8601	71.9252	78.2523
osa-MIR812j-p3_1ss21TC	TTAAAGTTGGACACGGAAACC	21	Chr8	+	19806333	19806629	agagtgcatccttggtcttggatagtacttcctttgtcccaaaataagcgtagccatgaGTTTTCTTGTCCAACTTTAATTGTtcgtcttatttaatttttttttgaaaaaactaaaaaacacaagtcacgcataaactactattcatgttttataatctaataacaataaaaatactaatcatacaaaaatttcaaataagacggatgaTTAAAGTTGGACACGGAAACTcatggctgcgtttattttgtgacggagagagtactattggaaagatcagctagttggaaaatgcca	1	25.868	30.0818	54.3171	31.7616	61.3669	23.6613	46.3178	57.9247	52.2417
osa-MIR812m-p3_1ss21AG	AGTTGGACGCGGAAAACTATGGCT	24	Chr8	+	20574659	20574845	agtcatacGTTTCCGCGTCCAACTTTGATCGTccgtcttatttgaaatttttttataattagtatttttgttgttatgagataataaaatatgaatagtactttactcgtgacttatgtttttaattttttttaaaaaaaattcaaataagacgaacggttaaAGTTGGACGCGGAAAACTATAGCT	1	7.4881	9.22966	15.9205	28.9998	45.8206	29.2949	49.5493	51.3423	31.0805
osa-MIR812r-p3	ATAAGACGGACGGTCAAACGT	21	Chr11	+	18809746	18809963	cctaaaataagtatagttttgcactgttcatgtctaaCGTTTGACCGTTCGTCTTATTtgaaaattttttatgattaatatttttgttgttattagataataaaacatgaatagtattttatgtgtgactaactttttttaattttcttataaattttttaaATAAGACGGACGGTCAAACGTtagacacgaatttctacggctgcacttattttagg	1	196.052	234.909	173.721	124.087	223.138	170.565	298.681	308.89	311.731
osa-MIR812p-p3_1ss16TC	AATAAGACGGACGATCAAAGTTGG	24	Chr8	+	25425998	25426211	cctattttaagtgcagccatgattttccgtgcacaactttaatcgtccgttttacttgaattttttttgaaaaaaatgaaaaagtaagtcacgtataaagtactattcatattttatcatcccataacaataaaaatgcaaattataaaaaaaattcaAATAAGACGGACGATTAAAGTTGGgcatgaaaacttatggttgcacttaaaatggg	1	6.80736	4.78575	22.476	22.0951	41.7295	36.0553	25.8518	50.0259	23.8063
osa-MIR812i-p3_2ss8AT18AC	TCCCTCCTTCCAAAAATC	18	Chr9	+	16420510	16420654	cgactcatttatggatgacgtaccaaaataccggcaaaaacatttcaatttttataatagtagagatataatatattccttatttttaaatcctaaattttgtttatttctaaattatacTCCCTCCTTCCAAAAATCtgagacc	1	12.934	3.76023	10.3015	0	0	0	0	4.38823	3.96772
osa-MIR812d-p3_1ss15TC	ATAAGACGGACGGTCAAACGTTGG	24	Chr7	+	22395223	22395375	cgtatccaacatttgatcatctgccttattcgaaaaatttataaaaaaaaacaAGTCACGCATAAAGTATTATTCATgttttatcatataagaacaataaaaatactaatcataaaaaaagtaaATAAGACGGACGGTTAAACGTTGGacacg	1	42.2056	48.9481	46.8251	90.9448	136.76	112.539	63.8601	71.9252	78.2523
osa-MIR812k-p3_1ss18CT	AGTTGGACGCGGAAAACTATGGCT	24	Chr1	+	37983959	37984184	ctccgttccataataagtgcagccataaGTTTCCGCGCTCAACTTTAATCGTccgttttatttgaattttttttataattagcatttttgttgttatgagatgataaaacatgaatagtactttacttgtgacttatgtttttaaattttttcaaaaattttttaataagacgaacggtcaaAGTTGGGCGCGGAAAACCATGGCTacacttattttgggacggag	1	7.4881	9.22966	15.9205	28.9998	45.8206	29.2949	49.5493	51.3423	31.0805
osa-MIR812b-p3_1ss15TC	ATAAGACGGACGGTCAAACGTTGG	24	Chr2	-	1936324	1936493	gtatccgtatctaCGTTTGACCGTTCGTCTTATTtgaaaattttatgaaaagattaaaaaaatagtcacgcataaagtaatattcatgttttatcatctaataacaataaaaatactaatcattaaaaattttcaaATAAGACGGACGGTTAAACGTTGGacacgaatac	1	42.2056	48.9481	46.8251	90.9448	136.76	112.539	63.8601	71.9252	78.2523
osa-MIR812e-p3_1ss15TC	ATAAGACGGACGGTCAAACGTTGG	24	Chr8	+	16401146	16401315	gttttagtgcccaacTTTGACCGTCCGTCTTATTTGaaaatttttttattactatttttattgttattagatgataaaatataaatattacttcatgcgtgacttaatttttaaaaaaatttcataaaatttttaaATAAGACGGACGGTTAAACGTTGGacacggaaac	1	42.2056	48.9481	46.8251	90.9448	136.76	112.539	63.8601	71.9252	78.2523
osa-MIR812q-p3_1ss12AG	ATAAGACGGACGGTCAAACGTTGG	24	Chr10	+	18223398	18223639	tactccatccgtctcaaaataagtgcagttttgcactattcatacttaacatttgaacgttcgtcttatttgaaaattttttatgattagtatttttattgctattagatgttaaaacataaatagtactttatgtgtgactaaatattttcaattttttcacaaaattttcaaATAAGACGGACAGTCAAACGTTGGgtacgaatatctacggctgcacttattttgggacggaggtagta	1	42.2056	48.9481	46.8251	90.9448	136.76	112.539	63.8601	71.9252	78.2523
osa-MIR812u-p3_1ss11GA	AAGACGGACGATCAAAGT	18	Chr11	-	8663581	8663797	tgttttattttaagtgtaaccataaaatttcatgcccaattttgatcgttcatcttatttggatttttttataattaatatttttattattatgagataataagacatgaatagttactttatttgtaacttacgtttttaatttttttaagttttttaaAAGACGGACGGTCAAAGTtgatcacggaaaatcatggctgcacttaaaaatgggaca	1	6.80736	0	15.4523	5.52376	0	0	0	0	0
osa-MIR815b-p5_2ss5TC24AC	ATGGCTCACCTCGTTTTGCGTATC	24	Chr5	+	14992226	14992355	ctaATGGTTCACCTCGTTTTGCGTATAttcccaatcttctctatttccttctcctcaaacacagcctgggagtgtttgagaaggggATTGAGGAGATTGGGAAGATACGTaaaacgaggtgagccattag	1	43.5671	53.3269	32.7776	50.4043	90.0047	114.926	65.7067	59.68	76.048
osa-MIR815b-p3_1ss24TC	ATTGAGGAGATTGGGAAGATACGC	24	Chr5	+	14992226	14992355	ctaATGGTTCACCTCGTTTTGCGTATAttcccaatcttctctatttccttctcctcaaacacagcctgggagtgtttgagaaggggATTGAGGAGATTGGGAAGATACGTaaaacgaggtgagccattag	1	34.0368	25.2961	39.3331	24.8569	54.0028	31.5484	37.7005	27.207	52.903
osa-MIR815a-p3_1ss24GA	TAGGGTGTGTTTGAGGAGAAGGGA	24	Chr5	+	29746632	29746714	tttttttagactcttaatttctttttctaggatgaactctTAGGGTGTGTTTGAGGAGAAGGGGattgaggagattggggaga	1	17.6991	6.83678	19.6665	0	0	0	0	0	0
osa-MIR818e-p5	AAGGGATTTTGAGTTTTTGCTTGC	24	Chr7	-	28154432	28154656	ccccgtcctataatatAAGGGATTTTGAGTTTTTGCTTGCactgtttgaccactcgtcttatttaaattttttttggaattattattatttttgacttattttattatccaaagtactttaagcataacttttcgttttttatatttgtacAAATTTTTTGAATAAAACGAGTGGtcaaacaatacaaacaaaaacttaaaatcccttatattatgggacggagg	1	42.2056	14.3572	37.4601	27.6188	32.729	47.3226	51.7036	43.8823	70.0964
osa-MIR818f-p3_1ss15TC	ATAAGACGAGTGGTCAAACAGTGC	24	Chr8	-	18746588	18746866	gtgggggcatccctcactgttttctggtaaagaaaaatataatggattttgactttttcttgcaCTGTTAGACCACTCGTCTTATtaaaaaaatttggaattattatttattttatttgtgacttactttattatccaaagtactttaagcacaacttttcattttttaatatttggacaattttttttaaATAAGACGAGTGGTTAAACAGTGCaaagcaaaaaatcaaaatcccttatattacgggatggagggagcatgtaggatggccatgccat	1	10.8918	0	6.55551	6.21423	22.0921	13.5207	18.3117	7.89882	9.25802
miR818d	TATTATGGGACGTAGGTAGTA	21	Chr4	-	34969161	34969299	ttcctattaattgttactctctccatcccatAATATAAGGGATTTTAGAGGGATGtgatctagattcgtagtccgaggaaacatcacatacctctaaaatcccttaTATTATGGGACGGAGGGAGTActagtttaggaa	1	89.8572	145.623	169.975	2.07141	5.72757	9.01382	184.912	145.689	187.806
osa-miR820a_R+3	TCGGCCTCGTGGATGGACCAGGAG	24	Chr7	-	13120534	13120734	gtacatgcgTCGGCCTCGTGGATGGACCAGGAGctcgacgttccttaaggccgttctttccgacccatacaaggttccgtcgcctgcattgttccaagagtgtcttggacgaaagcaggaagtggaaccttgttaaggtcggaacGAACTGCCTTAAGGAAGTCGATGCtttaggtccgtccacgaggacgacgcagctag	1	7.26119	18.2314	11.5502	16.111	13.9098	10.8917	10.4125	9.65411	12.7849
osa-MIR820b-p3	GAACTGCCTTAAGGAAGTCGATGC	24	Chr7	-	13120534	13120734	gtacatgcgTCGGCCTCGTGGATGGACCAGGAGctcgacgttccttaaggccgttctttccgacccatacaaggttccgtcgcctgcattgttccaagagtgtcttggacgaaagcaggaagtggaaccttgttaaggtcggaacGAACTGCCTTAAGGAAGTCGATGCtttaggtccgtccacgaggacgacgcagctag	1	3.17677	12.648	17.0131	30.841	55.3665	50.3272	38.9572	36.2761	31.7418
osa-MIR820a-p3	GAACTGCCTTAAGGAAGTCGATGC	24	Chr1	+	14130479	14130669	tgcgTCGGCCTCGTGGATGGACCAGGAGctcaacattccttaaggttgttctttcaaacccatacaaggttccaccgcctgcattgttccaagagtgtcttggatgaaagtaggaagtggaaccttgttagggttggaacGAACTGCCTTAAGGAAGTCGATGCtccaggtccgtccaggaggacgactca	1	3.17677	12.648	17.0131	30.841	55.3665	50.3272	38.9572	36.2761	31.7418
osa-MIR820c-p3	GAACTGCCTTAAGGAAGTCGATGC	24	Chr10	+	6928681	6928871	tgcgTCGGCCTCGTGGATGGACCAGGAGctcgacattccttaaggtcgttctttccgacccatacaaggttccgctgcctgcattgttccaagagtgtcttggacaaaagcaggaagtggaaccttgttaaggtcggaacGAACTGCCTTAAGGAAGTCGATGCtccaggtccgtccacgaggacgacgca	1	3.17677	12.648	17.0131	30.841	55.3665	50.3272	38.9572	36.2761	31.7418
osa-miR827	TTAGATGACCATCAGCAAACA	21	Chr2	-	23901168	23901284	ttttgttgctggtcatctagctacccgtgcatgcctggagattGGAGAATAATTGACGATGcagcagtcggcttattggctcttgggcacgcgtggTTAGATGACCATCAGCAAACA	1	34.0368	98.4497	25.2856	35.9045	37.6383	43.9424	46.3178	48.2706	45.6288
osa-miR1423-5p_L-2R+2	GCAACTACACGTTGGGCGCTCGAT	24	Chr4	+	19715117	19715252	gcacaacactagtatttgggagGCAACTACACGTTGGGCGCTCGATccaggggtgggaaaatcgggcgcccacgttttccccacccccggatcGAGCGCCCAAGCGGTAGTTGTCTCCcaaatacttgtgctgtgc	1	29.9524	32.8166	29.0316	37.9759	45.8206	31.5484	26.929	46.5153	29.0966
osa-miR1425-5p	TAGGATTCAATCCTTGCTGCT	21	Chr5	+	8862149	8862250	ctgttgactgcatTAGGATTCAATCCTTGCTGCTaaatgtattgcttatattcagcaatataatgttcagCAGCAAGAACTGGATCTTAATatagtcgatag	1	5270.26	7187.51	4471.8	11965.2	11361.1	11837.4	10685.4	10657.3	9928.57
osa-miR1427	TGCGGAACCGTGCGGTGGCGC	21	Chr8	+	9192581	9192837	tggctgcgcgcgaccgcgccgtcccgcaggccagcgccgcgccaccgcgcggttccgcagcagggacatgcgccacccgttacagccaactgaaatctgcactgatttgattacatgcgcacgtatatatgcagtgcatgcagcgagtgtgcgctgttcctggattcggtcgcgcgtggccgtgcTGCGGAACCGTGCGGTGGCGCggcgccggcctgcgggaccgcgcagtcgcgcgcagccaagccacgggaccg	1	9.53031	10.2552	0	0	0	0	0	0	0
osa-MIR1430-p5	TAGCCAAGAATGGCTTGCCTATC	23	Chr12	-	6825011	6825152	atgaggagattgcctctgtTAGCCAAGAATGGCTTGCCTATCtccactatttggttcatcactggaacacacttggggttctcagatggtggatgaaatatggaagatggtgagccttcctggctaagagagtgattctcat	1	24.5065	54.0106	19.6665	168.475	309.289	239.993	254.209	327.362	273.112
osa-miR1431	TTTGCGAGTTGGCCCGCTTGC	21	Chr1	-	4766320	4766559	gggattcagaaaggaaagacttagggttgcaagcgggtcaacccgtgaacccgcttataggcaaaattagtaggtaacccgtataaatgagtttatggatcgacccacttgcatctctaagtgcggcaaatcggaccacgacgtgaaaacacacgggttatcacttattttacatataagtaggTTTGCGAGTTGGCCCGCTTGCatccctagatgccgtcttagctcttaacaagcatg	1	122.533	134.685	118.936	114.618	107.187	84.5046	160.497	183.428	175.902
osa-MIR1436-p5_2ss8AC24AG	AATATTACAACCTAGGACTGGATG	24	Chr1	-	20316586	20316746	agtttatgtgctactccctccgtcccatAATATTAAAACCTAGGACTGGATAggacgtttcatagtacaatgactcagagtcattgtactatGAAACGTCCTATCCAGTCCTAGGTtttaacattatgggacggagggagtagtctcaacctatataaact	1	10.8918	0	0	0	0	0	0	0	0
osa-MIR1437b-p3	CTAGGCACCGTTCCCTCCCTC	21	Chr8	-	3955862	3956129	cggaggaaggaggccggcgcacagaggacgagaggtgacggcgcgtggggagggaggaaacagtgcctagtgcggcgccggagctcgccagcacgcggaaggaggtagcggcggtggcggagcgccggcaagctctccgcgccctggccgccgtcctcctcacctcactcctgcgtgctggcgagctccggtgccgcaCTAGGCACCGTTCCCTCCCTCcccgcgcgccatcaccgctcgtcctctgtgcgccggcctccttcctccg	1	32.6753	8.20414	30.9046	0	0	0	0	0	0
osa-MIR1440a-p3_1ss10TC	GGAGAGTGGCATTTGAGCACTGGC	24	Chr9	-	5980506	5980694	aaatgccaatgctcaaataccactctcctaaatttccattcccAAATACCACCCGGGCCCACATGTCagcctcatccagcacagggtcccacatcacttttgtttgaatggaaagtgaggctgacatgtgggcccggatggtatttggtaatgaaaatttgGGAGAGTGGTATTTGAGCACTGGCattt	1	14.9762	7.52046	19.6665	0	0	0	0	6.14353	0
osa-MIR1441-p3_1ss12AG	ATCGGACGTTTGACCGGATGTCGG	24	Chr12	-	19485741	19485920	gtTTTTTCATTCGTGTCCGAAAACTCcttttgatatctggtcaaacattcgatgtgacatctaaaaattttcttttcgcgaactaagggcctgtttagttcgcgaaaagaaaatttttgggtgtcacATCGGACGTTTAACCGGATGTCGGaaaaggttttcagacacgaataaaaaaac	1	25.868	37.6023	30.9046	33.1426	50.7299	21.4078	54.9351	64.0682	76.7093
osa-miR1846a-5p	AGTGAGGAGGCCGGGGCCGCT	21	Chr12	+	270780	270865	atgagccgccggatctcccAGTGAGGAGGCCGGGGCCGCTgaatccggtgaccccggtctgctcgctggcggatccggcgcaaaga	1	40.8442	33.2723	39.9574	6.44439	7.36402	0	7.18105	4.68078	5.2903
osa-miR1846a-5p_R+2	AGTGAGGAGGCCGGGGCCGCTGG	23	Chr11	-	27715822	27715933	ccgctccctaccaatgagccgccggatctcccAGTGAGGAGGCCGGGGCCGCTGGatcCAGTGACCCCGTTCTCCTCGCCggcggatccggagctccagagaaaggaacgag	1	89.1765	62.6705	114.409	29.2299	24.1376	23.0979	7.18105	4.68078	5.2903
osa-miR1846a-3p_L+3R-2	CAGTGACCCCGTTCTCCTCGCC	22	Chr11	-	27715822	27715933	ccgctccctaccaatgagccgccggatctcccAGTGAGGAGGCCGGGGCCGCTGGatcCAGTGACCCCGTTCTCCTCGCCggcggatccggagctccagagaaaggaacgag	1	104.833	45.1228	184.959	46.952	36.8201	42.8157	5.38579	0	0
osa-miR1846a-3p_L+3R-1	CGGTGACCCCGTTCTCCTCGCCG	23	Chr10	+	529274	529385	ccgctccctaccaatgagccgccggatctcccAGTGAGGAGGCCGGGGCCGCTGGatcCGGTGACCCCGTTCTCCTCGCCGgcggatccggcgctccagagaaaggaacgag	1	76.2425	54.0106	125.023	11.0475	9.00047	5.63364	5.38579	0	0
osa-miR1846e_L-1R+4	AACGAGGAGGCCGGGACCACCGG	23	Chr9	-	13211437	13211505	cgcatccgccAACGAGGAGGCCGGGACCACCGGatcCGGTGACTCCGGCCTCCTCGCCggcagatccgg	1	28.5909	53.3269	34.6506	37.9759	40.9112	54.0829	14.0031	25.4518	33.0644
osa-MIR1846e-p3	CGGTGACTCCGGCCTCCTCGCC	22	Chr9	-	13211437	13211505	cgcatccgccAACGAGGAGGCCGGGACCACCGGatcCGGTGACTCCGGCCTCCTCGCCggcagatccgg	1	9.53031	6.1531	28.0951	8.28565	5.72757	0	8.61727	14.0423	7.27416
osa-miR1846d-5p	TCCCACCGAGCAGCCGGATCTC	22	Chr1	+	39637065	39637180	tgcctgtcccTCCCACCGAGCAGCCGGATCTCccagtgagtaggcccgggccgccagatcCGGTGACCCCGGTCTCCTCGCcggtgtatccggcgccgcagggagggacgagagcc	1	196.052	139.47	287.506	99.4277	73.6402	86.7581	86.1727	63.1906	87.2899
osa-MIR1846d-p3	CGGTGACCCCGGTCTCCTCGC	21	Chr1	+	39637065	39637180	tgcctgtcccTCCCACCGAGCAGCCGGATCTCccagtgagtaggcccgggccgccagatcCGGTGACCCCGGTCTCCTCGCcggtgtatccggcgccgcagggagggacgagagcc	1	27.2295	62.2147	56.1901	45.571	37.6383	13.5207	18.3117	28.0847	17.1935
osa-MIR1847-p5	TTTGTGCAGTTTGCAGTTGTG	21	Chr1	+	20332878	20332987	agactccctaacTTTGTGCAGTTTGCAGTTGTGgcactgacatatgggccagacacatttggcccacatgttagtgccaCAACTGCAAACTACATAAAGTcaggggatct	1	19.0606	7.52046	7.49202	17.9522	9.8187	10.1406	23.6975	21.9412	19.1773
osa-miR1850.1	TGGAAAGTTGGGAGATTGGGG	21	Chr5	-	26275207	26275339	atgtgatggagatgcgaTGGAAAGTTGGGAGATTGGGGgaagttgtgtgtgaactaaacgtggattggggccctgtttagttcacatcaatcttcctCCAAATTCCCAACTTTTCATCacatcacaatcacat	1	390.743	320.645	334.331	336.95	394.384	324.498	397.471	427.414	393.466
osa-MIR1850-p3	CCAAATTCCCAACTTTTCATC	21	Chr5	-	26275207	26275339	atgtgatggagatgcgaTGGAAAGTTGGGAGATTGGGGgaagttgtgtgtgaactaaacgtggattggggccctgtttagttcacatcaatcttcctCCAAATTCCCAACTTTTCATCacatcacaatcacat	1	148.401	68.3678	169.507	175.379	208.647	239.993	280.061	311.565	277.741
osa-MIR1851-p5_2ss16CG17CT	CGGCCATGGCTAGCTGTCTCC	21	Chr5	+	26049315	26049785	cagagtgtcttcgccaaaatgccatcccgaacagaaatgccacttcctcttcttcctccatcctgcgcgtgaagagctcgcctgCGGCCATGGCTAGCTCCCTCCctgccatcgccgccgcacgggcagcggagcccgcggcgcagtggcgactcttcggttgacggcggctggctacgcggtggcaacgaggaggcggcggcggccaggagctgctccaccggccccacgcgcacgcgcgccggcgggatccgcgcgtcgtcgccggagtccttccgcgacgacctcagctgcacaggcgttggcggggatggcagggagggcagcgccccgatcgccgtcggcaaggcggcatcggcgcggcggtggagatggccATGGCCGCCGGCGAGCTCTTCa…	1	196.052	159.981	184.491	64.9042	68.7309	77.7442	101.253	70.2117	95.2254
osa-MIR1851-p3	ATGGCCGCCGGCGAGCTCTTC	21	Chr5	+	26049315	26049785	cagagtgtcttcgccaaaatgccatcccgaacagaaatgccacttcctcttcttcctccatcctgcgcgtgaagagctcgcctgCGGCCATGGCTAGCTCCCTCCctgccatcgccgccgcacgggcagcggagcccgcggcgcagtggcgactcttcggttgacggcggctggctacgcggtggcaacgaggaggcggcggcggccaggagctgctccaccggccccacgcgcacgcgcgccggcgggatccgcgcgtcgtcgccggagtccttccgcgacgacctcagctgcacaggcgttggcggggatggcagggagggcagcgccccgatcgccgtcggcaaggcggcatcggcgcggcggtggagatggccATGGCCGCCGGCGAGCTCTTCa…	1	258.68	127.848	302.49	26.9283	18.8192	15.7742	68.9381	68.4564	78.0319
osa-MIR1857-p5	TTTTTGGAGCATGAGGTTATC	21	Chr11	+	2733902	2734031	gtttttatcctggttTTTTTGGAGCATGAGGTTATCtctcagtttttccgtgtccaaaataaaaggacaaaaactgttcttgaaaaccgagagataaccTCATGCTCCAAGAAAACCAGGataaaaaatt	1	20.4221	12.9899	21.5395	24.1665	20.4556	9.01382	36.6234	37.7388	31.7418
osa-miR1857-3p	TCATGCTCCAAGAAAACCAGG	21	Chr11	+	2733902	2734031	gtttttatcctggttTTTTTGGAGCATGAGGTTATCtctcagtttttccgtgtccaaaataaaaggacaaaaactgttcttgaaaaccgagagataaccTCATGCTCCAAGAAAACCAGGataaaaaatt	1	27.2295	12.3062	26.2221	22.0951	32.729	25.9147	35.5462	39.4941	35.7095
osa-MIR1860-p5	TAAAGAGAAAACCAGCTTCC	20	Chr1	-	934420	934567	tcttgatttgatggtagggttagtgttatttgTAAAGAGAAAACCAGCTTCCagatctcgaatTTGCCTCAAACTTATCTTCTCTTgtagatctggaagctaggttttctctttacaaataacactattttttcccccattaggtctg	1	166.1	58.7963	120.809	10.3571	23.7285	25.9147	58.1665	39.4941	64.8062
osa-MIR1860-p3	TTGCCTCAAACTTATCTTCTCTT	23	Chr1	-	934420	934567	tcttgatttgatggtagggttagtgttatttgTAAAGAGAAAACCAGCTTCCagatctcgaatTTGCCTCAAACTTATCTTCTCTTgtagatctggaagctaggttttctctttacaaataacactattttttcccccattaggtctg	1	61.2663	51.9595	50.5711	4.83329	0	0	0	0	0
osa-miR1861h_1ss15GA	CGGTCTTGAGGCAGAAACTGAG	22	Chr8	-	15132727	15132836	atattcttaggccCGGTCTTGAGGCAGGAACTGAGtagttggtgaactcgctctatgttgttcgttcactcgcgacacagttcctgtcccaaggctaagtctgtgaatat	1	4.76515	3.41839	0	3.10712	4.09112	0	4.30863	3.51059	6.61287
osa-MIR1862g-p3_1ss13TC	AGATTCGTTGTACTAGGATGTGTC	24	Chr4	-	20340401	20340523	ccaaaataaacaaacatcgtgataggatgtgacacatcatagtaacgagtctgaacacgtagaatatccAGATTCGTTGTATTAGGATGTGTCacaatttagtatgaggttggtttattttgg	1	28.5909	41.7044	24.349	53.8567	95.7323	78.3076	62.4752	45.6376	64.1449
osa-MIR1862b-p5_2ss6AC22GA	ACATCCTAGTACTACGAATCTAGA	24	Chr8	-	8341200	8341398	ggtcatttagatagaacatgtttcatctcagtgcgcctactcccttagtcccaaaataaattaatcttatacaagatttggcACATCATAGTACTACGAATCTGGAtatactaggatgtgtcacattccgtacgaggTTGGTTTATTTTGGGACGGAGggagggagtatctcggatgcctaccgcagtatctcatgacc	1	12.2533	0	0	13.8094	11.4551	9.01382	0	0	5.95159
osa-MIR1869-p3	TTTCCTCCATGTTCCCATGCC	21	Chr4	+	21644852	21644989	aaggaacaccTGAGAACAATAGGCATGGGAGgtattgggaaaacacaggaacatattgtgacccctaattttaaagggaaataatggttgaggcTTTCCTCCATGTTCCCATGCCtaatgctcttaggtgctcttttt	1	563.65	659.066	539.425	593.114	519.573	597.166	393.163	380.021	361.063
osa-miR1871	ATGGCTCTGATATCATGTTGGTTT	24	Chr6	+	13330464	13330598	taacaatgAATATATCTGTTGTTTCTCTCAAAtctaacatggtatcggatccataggtgtagccatatcaatcttaaagctATGGCTCTGATATCATGTTGGTTTtgaaggaaatgactgatatatttcattgta	1	70.7966	13.6736	55.2536	47.6425	53.1846	60.8433	31.2376	52.6588	28.4354
osa-MIR1873-p5_1ss20GA	ACCTCAACATGGTATCAGAACTGG	24	Chr7	+	12755913	12756109	tagattatgaACCTCAACATGGTATCAGAGCTGGaagtcctaaagttgacatcatgatagcctgacgatggtggagaccatgataagctgataccatgtattttgccgacattgtgtttctccaagattgtgctacatcacaaacttagaaaaacttagaactTCTAGCTCTGATACCATGTTGAGTtttatggcct	1	9.53031	0	0	0	5.72757	0	8.61727	6.14353	14.5483
osa-miR1874-3p	TATGGATGGAGGTGTAACCCGATG	24	Chr8	-	8702798	8702948	ccataatcatctattagtacagtggtgaagacaTAGGGCTACTACACCATCCATAAGggttcgaatcttcgatgtgcctagatagggtacagttggatcccaTATGGATGGAGGTGTAACCCGATGccttttacaaatagatggttatttt	1	10.8918	0	0	46.2615	71.1856	51.8295	14.0031	14.92	17.1935
osa-miR1876	ATAAGTGGGTTTGTGGGCTGGCCC	24	Chr10	+	4833365	4833521	ggcacatatgttggtattctattggaatgcaagtgggctggcttttgaacccatttatgggctattcaagtgggtaaaccataggttggtgcacttaaatggcctATAAGTGGGTTTGTGGGCTGGCCCtcttgtatcctgatagtttagtatgatt	1	14.9762	23.9287	13.111	55.9281	81.8225	78.871	37.7005	41.2494	38.3547
osa-MIR1879-p5	CAACCCATCCCACCTCGTCCC	21	Chr10	+	5635320	5635469	tcCAACCCATCCCACCTCGTCCCcaaaccaaacacatgcacgcaaatggcttgttgaggaataaacatcttgctcccttgcattctaaactatgatattcttcaagcatatGTGTTTGGTTTAGGGATGAGGTGGgatgggttaggtcca	1	24.5065	28.7145	13.111	12.4285	8.18225	9.01382	12.9259	0	9.91931
osa-miR2055	TTTCCTTGGGAAGGTGGTTTC	21	Chr9	-	431432	431531	agaagatggaggcaccagcccaaggAAACACAGACATTGACACGCAattcaaggagaagattgcgtcctacttTTTCCTTGGGAAGGTGGTTTCtcttct	1	266.849	300.135	194.792	133.951	171.009	167.882	215.432	170.263	181.193
osa-miR2106_L+1R+1	GCCGAGGTTTTCTGGATACATTC	23	Chr2	-	23768609	23768694	tgcgagaaggatgttccgagaatctcgtacgccggtgaggtttcccgtgatctgGCCGAGGTTTTCTGGATACATTCaacgcggaa	1	50.3745	4.78575	41.2061	22.0951	19.6374	37.182	0	0	0
osa-miR2118l	TTCCTAATGCTTCCCATTCCTA	22	Chr4	-	21656708	21656884	agcgagttaggaagaggaagaaattgagtgtcTAAGAACAGTGGGAATGGAAAcattaaggaaagcctacagtattttcttctccactagaattaggggtggagataattcttttgtgttTTCCTAATGCTTCCCATTCCTAttgttgttagatactccttcctcttccttttggct	1	1007.26	1371.46	961.194	2078.04	2360.58	2383.03	3151.76	3159.53	2873.29
osa-MIR2118e-p5_2ss13TA19CT	GAAAAGAGAGTCAAAGAGT	19	Chr4	-	21647428	21647604	agtgagtcaggaagaggaaGAAAAGAGAGTCTAAGAGCagcaggcatgggaacatggaggaaaaaacatatatagttttcttcccctctaaagttagaggttgaaatttgctgtgtgtttTTCCCAATGCCTCCCATGCCTAcagttcttaggcactccttccacttcctgttggct	1	14.9762	21.8777	15.9205	8.5158	8.18225	0	0	0	7.27416
osa-miR2118e	TTCCCAATGCCTCCCATGCCTA	22	Chr4	-	21647428	21647604	agtgagtcaggaagaggaaGAAAAGAGAGTCTAAGAGCagcaggcatgggaacatggaggaaaaaacatatatagttttcttcccctctaaagttagaggttgaaatttgctgtgtgtttTTCCCAATGCCTCCCATGCCTAcagttcttaggcactccttccacttcctgttggct	1	8740.93	9192.83	8891.27	5310.43	5209.99	5732.57	4122.07	4242.92	3649.01
osa-MIR2118b-p5	TAGTCTAAGAGCAGTGGGAAT	21	Chr4	-	21645285	21645463	atgagcgaggaagaggaagaaagaggTAGTCTAAGAGCAGTGGGAATgggaacatagaggaaaaatgagctctcagtgttcacttctggaagtggaggtggatatttgtctcagtatttTTCCCGATGCCTCCCATTCCTAtcgttcttaggtgctccttcctcttcctttcagctcat	1	42.2056	48.1993	67.4281	22.4403	36.411	28.1682	32.3147	32.4729	27.7741
osa-miR2118b	TTCCCGATGCCTCCCATTCCTA	22	Chr4	-	21645285	21645463	atgagcgaggaagaggaagaaagaggTAGTCTAAGAGCAGTGGGAATgggaacatagaggaaaaatgagctctcagtgttcacttctggaagtggaggtggatatttgtctcagtatttTTCCCGATGCCTCCCATTCCTAtcgttcttaggtgctccttcctcttcctttcagctcat	1	16375.4	18400.3	15447.1	10039.9	10077.3	10660.5	9285.61	8862.27	7947.1
osa-MIR2118k-p5	TAAGCTCTATTGTCCCCTCTA	21	Chr4	-	21656944	21657120	gcaagccaggaagaggaagaaagagagtatctcagaattgtgggaatgagaccatgaaggaaagccTAAGCTCTATTGTCCCCTCTAgtattggaggtggaaacttagtttcatgttTTCCTGATGCCTCTCATTCCTAttgttcttaggtgctccttcctcttccttttggcttgc	1	40.8442	29.3982	49.6346	49.0234	36.0019	33.8018	23.6975	30.7176	29.0966
osa-miR2118h	TTCCTGATGCCTCTCATTCCTA	22	Chr4	-	21656944	21657120	gcaagccaggaagaggaagaaagagagtatctcagaattgtgggaatgagaccatgaaggaaagccTAAGCTCTATTGTCCCCTCTAgtattggaggtggaaacttagtttcatgttTTCCTGATGCCTCTCATTCCTAttgttcttaggtgctccttcctcttccttttggcttgc	1	3592	4495.64	3078.41	3487.89	4018.71	3793.69	3926.51	3938.38	3610.9
osa-miR2118i	TTCCTAGTGCCTCCCATTCCTA	22	Chr4	-	21652388	21652568	gcaagtaaggaagaggaagaaattgagtgtcTAAGGGCAATCGGAATGGGAAcattgaggaaagcctacagcgtctttctcgtccactagaagtggggggtaaagataatgtttttgtgttTTCCTAGTGCCTCCCATTCCTAttgtccttagatactccttcctcttcctttcagcttgc	1	1570.23	2153.24	1519.35	1922.68	2219.03	2113.74	2078.92	1866.32	1728.6
osa-MIR2118o-p5	CTTAAGCCCCTCTCCAATCCT	21	Chr4	-	21661272	21661426	ggaagaggaagaaaagagggccaaggagcagtgggcatggggacatgaaggaatgCTTAAGCCCCTCTCCAATCCTcgcatgagattggagatggagttatgagttCTCCTGATGCCTCCCAAGCCTAttgttccttggtgctccttcctcttcc	1	12.2533	34.1839	21.5395	22.7855	30.2743	25.9147	0	12.2871	10.5806
osa-miR2118o_1ss1CT	TTCCTGATGCCTCCCAAGCCTA	22	Chr4	-	21661272	21661426	ggaagaggaagaaaagagggccaaggagcagtgggcatggggacatgaaggaatgCTTAAGCCCCTCTCCAATCCTcgcatgagattggagatggagttatgagttCTCCTGATGCCTCCCAAGCCTAttgttccttggtgctccttcctcttcc	1	1586.12	1901.99	1570.98	970.456	950.368	1001.1	926.356	843.857	763.456
osa-MIR2118h-p5	GGAATGAGAACATGAAGGAAAG	22	Chr4	-	21652652	21652808	ggaagaggaagaaagagaggatctcagaaatgtaGGAATGAGAACATGAAGGAAAGtctaagagctaatgtctcctctacattggaggtcgagacttagtttcatgttTTCCTGATGCCTCTCATTCCTAtggttctagggtgctccttcctcttcc	1	42.2056	0	53.3806	22.0951	27.8196	18.0276	29.0833	9.65411	14.5483
osa-MIR2118a-p5	GGACTGGGAACATATGAGAAAG	22	Chr4	-	21642923	21643101	gggaagaggaagaaagagaggctccaagagtagtaGGACTGGGAACATATGAGAAAGcatgagctctatccatctatccatcccctcccattcgctagaatgttgcaggtggagatttcgctcttatgttTTCTCGATGCCTCCCATTCCTAtcgttcttggaacttccttcctcttcc	1	17.6991	6.1531	33.7141	4.83329	18.8192	13.5207	0	0	4.62901
osa-miR2118a	TTCTCGATGCCTCCCATTCCTA	22	Chr4	-	21642923	21643101	gggaagaggaagaaagagaggctccaagagtagtaGGACTGGGAACATATGAGAAAGcatgagctctatccatctatccatcccctcccattcgctagaatgttgcaggtggagatttcgctcttatgttTTCTCGATGCCTCCCATTCCTAtcgttcttggaacttccttcctcttcc	1	1250.29	1571.15	1181.79	1308.21	1436.94	1499.02	1482.26	1311.28	1224.32
osa-MIR2118j-p5	GGAATGGGAACATGAAGGAAAG	22	Chr4	-	21654594	21654764	ggtgagccaggaagaggaagagagactctaagagcagtaGGAATGGGAACATGAAGGAAAGccaaattaagctctaacctctggtattggagatttggtctgatgattTTCCTGATGCCTCCCATTCCTAtagttcttaggtgctcgttcctcttactttcagctaacacc	1	6.80736	0	13.5793	2.76188	6.95491	6.197	3.77005	4.82706	0
osa-miR2118f	TTCCTGATGCCTCCCATTCCTA	22	Chr4	-	21654594	21654764	ggtgagccaggaagaggaagagagactctaagagcagtaGGAATGGGAACATGAAGGAAAGccaaattaagctctaacctctggtattggagatttggtctgatgattTTCCTGATGCCTCCCATTCCTAtagttcttaggtgctcgttcctcttactttcagctaacacc	1	4828.46	6316.23	4651.89	4668.36	5204.66	5136	4663.02	4507.46	4055.56
osa-MIR2118m-p5	GGAATGGGAACATGAAGGAAAG	22	Chr4	-	21658851	21659020	ggtgagccaggaagaggatagagactctaagagcagtaGGAATGGGAACATGAAGGAAAGccaaaccaagctctaactcctggagttggagatttggtataacgattTTCCTGATGCCTCCCATTCCTAcagttcttaggtccttgttcctcttactttcggctaacacc	1	6.80736	0	13.5793	2.76188	6.95491	6.197	3.77005	4.82706	0
osa-MIR2118g-p5	TCTAAGAGCTGTAGGAATGGG	21	Chr4	-	21650301	21650460	gtgaacttgggaagaggaagacagagggTCTAAGAGCTGTAGGAATGGGaacatggaggaaagtgcaagctccatgtttgtggagacttggcttgcaactTTCCTAATGCCTCCCATTCCTAttgttcttaggtgctccttcctcttcctttggtctcac	1	46.2901	63.3542	48.0738	65.1344	90.5502	75.4908	13.644	19.6008	15.8709
osa-miR2118g_1ss5TC	TTCCCAATGCCTCCCATTCCTA	22	Chr4	-	21650301	21650460	gtgaacttgggaagaggaagacagagggTCTAAGAGCTGTAGGAATGGGaacatggaggaaagtgcaagctccatgtttgtggagacttggcttgcaactTTCCTAATGCCTCCCATTCCTAttgttcttaggtgctccttcctcttcctttggtctcac	1	3815.12	5705.78	3579.9	6463.86	7159.07	7082.67	6782.83	6429.58	5839.85
osa-MIR2118q-p5	GGAATAGGAACATGGAGGAAAG	22	Chr11	-	7810709	7810885	gtgagcagggaagaggaagaaagagagcctctaagagcgatgGGAATAGGAACATGGAGGAAAGcctgaagctaaattttctactccagtatcggagttagaaatttgctctgcgttTTCCCGATGCCTCCTATTCCTAccgatcttaggtactccttcctcttcctttaagctcat	1	24.5065	9.57149	30.9046	3.10712	4.50024	6.197	0	0	3.96772
osa-miR2118c	TTCCCGATGCCTCCTATTCCTA	22	Chr11	-	7810709	7810885	gtgagcagggaagaggaagaaagagagcctctaagagcgatgGGAATAGGAACATGGAGGAAAGcctgaagctaaattttctactccagtatcggagttagaaatttgctctgcgttTTCCCGATGCCTCCTATTCCTAccgatcttaggtactccttcctcttcctttaagctcat	1	9986.86	9854.54	8815.25	7057.83	7617.06	7239.51	7176.48	6930.48	5976.16
osa-MIR2118n-p5	GGAATGGGAACATGGAGGAAAG	22	Chr4	-	21661494	21661672	gtgagccaggaagaggaagaaagagagagcctaagagcagtgGGAATGGGAACATGGAGGAAAGcctaaaaaccaaatttcttcctccagcaatggaggtggaaatttggtttggttttTTCCCGATGCCTCCCATTCCTAtcgttcttaagcacttcttcctcttcctttcagctcgc	1	35.3983	28.8284	40.5817	28.8847	27.1378	19.1544	3.94958	9.94666	15.8709
osa-MIR2118f-p5_1ss7AT	ACATGGTGGAAAGCATGAGCT	21	Chr4	-	21650514	21650682	gtgagccagggaagaggaagaacgagagggttcaatagcagtgggaatgggaACATGGAGGAAAGCATGAGCTctaaatttcctccaaaggagatcctgctttgtgttTTCCTGATGCCTCCCATTCCTAttgttcttgggtgctccttccccttccttcttggcttgc	1	13.6147	43.5275	34.9627	29.9204	19.3647	13.5207	13.644	19.6008	15.2096
osa-MIR2118r-p5	GGCATGGGAACATGGAGGAAGA	22	Chr11	-	7810223	7810397	gtgagtcgggaagaggaagaaaagagggtctaagagcagtgGGCATGGGAACATGGAGGAAGAacatgtacttttcttccctctaaatttagaggttgagatttgctaagcatttTTCCCAATGCCTCCCATGCCTAcagttcttaggtactccttccccttcctgttggcttgc	1	53.0974	29.74	54.3171	31.0712	22.0921	14.0841	12.9259	37.3	14.5483
osa-MIR2118d-p5	GGCATGGGAACATGGAGGAAAG	22	Chr4	-	21647689	21647864	gtggatcaggaagaggaagaaaagagggtctgagagcggtgGGCATGGGAACATGGAGGAAAGcccaaactcttcttcgcctctagaactaggggctgagatttggtttccttgttTTCCTGATGCCTCCCATGCCTAttgttctcagatgctccttcctcttccttttggttcgc	1	275.698	135.026	305.3	132.11	155.872	108.729	72.7082	74.1611	84.9754
osa-miR2118d	TTCCTGATGCCTCCCATGCCTA	22	Chr4	-	21647689	21647864	gtggatcaggaagaggaagaaaagagggtctgagagcggtgGGCATGGGAACATGGAGGAAAGcccaaactcttcttcgcctctagaactaggggctgagatttggtttccttgttTTCCTGATGCCTCCCATGCCTAttgttctcagatgctccttcctcttccttttggttcgc	1	40452.1	29303	41103.8	9587.64	9112.5	9994.92	7571.08	7396.66	6715.32
osa-MIR2118p-p5	GGCATGGGAACATGGAGGAAAG	22	Chr11	-	7807433	7807606	gtgggtcaggaagaggaagaaaagagtacctaagagtagtgGGCATGGGAACATGGAGGAAAGttcaaactcttcttcccctctaaattaggggggtcgacttgttttgatgttTTCCCGATGCCTCCCATGCCTAttgtccttaggtgctccttcctcttccctttggcacac	1	275.698	135.026	305.3	132.11	155.872	108.729	72.7082	74.1611	84.9754
osa-miR2118p	TTCCCGATGCCTCCCATGCCTA	22	Chr11	-	7807433	7807606	gtgggtcaggaagaggaagaaaagagtacctaagagtagtgGGCATGGGAACATGGAGGAAAGttcaaactcttcttcccctctaaattaggggggtcgacttgttttgatgttTTCCCGATGCCTCCCATGCCTAttgtccttaggtgctccttcctcttccctttggcacac	1	13593.8	11916.5	14971.2	5019.95	4628.9	5017.23	3759.46	3588.26	3315.03
osa-MIR2118c-p5	GGAATAGGAACATGGAGGAAAG	22	Chr4	-	21647968	21648064	tgGGAATAGGAACATGGAGGAAAGcctaaagctaaattttctgctccagtattggagctagagatttgctcagttTTCCCGATGCCTCCTATTCCTA	1	24.5065	9.57149	30.9046	3.10712	4.50024	6.197	0	0	3.96772
osa-MIR2120-p5_1ss2AC	ACCAACCGGGACTAAAGA	18	Chr8	+	22733773	22733845	AACAACCGGGACTAAAGAtatcttgatatctttaaccgggagtaaagaaAAGATCTTTAGTCCCGGTTGTtct	1	23.145	0	6.55551	0	0	7.8871	0	0	0
osa-miR2120_L-1R-2_2ss3AT22TG	ATGATCTTTAGTCCCGGTTGG	21	Chr8	+	22733773	22733845	AACAACCGGGACTAAAGAtatcttgatatctttaaccgggagtaaagaaAAGATCTTTAGTCCCGGTTGTtct	1	9.53031	12.9899	23.4125	8.28565	14.728	0	16.1574	15.7976	16.5322
osa-MIR2122-p5	ACTTAGACACCTCAGCGCCACGTC	24	Chr2	+	8715222	8715433	tttcaaaaataaccttttgttcagcgcaaaatcgtatagcgctgaACTTAGACACCTCAGCGCCACGTCaactggcgctgaatgtcgtgccaccgtgaataggaggctgagtcagcgtgccaatgtacattcagcgtcgtgctatttagcGCTGAGGTGTCTAAGTTTAGTGCCatatgatttggcgctgaacaaaatggtaattttttaaa	1	59.9048	40.337	97.3962	15.1903	43.3659	30.4217	48.4721	29.84	40.9998
osa-miR2275c_R-2	AGAATTGGAGGAAAACAAACT	21	Chr7	-	16719772	16719880	actggaagtgAGAATTGGAGGAAAACAAACTgattgctggttgatgcttgcaacagtgtggcaaacaattaatattcagATTGTTTTTCTCCAATATCTCAccttcagg	1	710.689	487.121	1111.16	402.544	411.158	419.143	298.373	304.105	302.539
osa-MIR2275c-p3	ATTGTTTTTCTCCAATATCTCA	22	Chr7	-	16719772	16719880	actggaagtgAGAATTGGAGGAAAACAAACTgattgctggttgatgcttgcaacagtgtggcaaacaattaatattcagATTGTTTTTCTCCAATATCTCAccttcagg	1	48.3323	65.6331	22.476	123.594	225.83	192.107	350.076	396.696	260.547
osa-MIR2275a-p5	AGGTTTGGATGGGACCAAATC	21	Chr8	+	1204975	1205135	agcttagctaggcatcacaaaccataatctttggcagttgaatttgAGGTTTGGATGGGACCAAATCttactgcagacttgcagattaacgcaagaTTTGGTTTCCTCCAATATCTCAtgttcagttgtcagacagtgaataatggtgcaattagtgagct	1	6.12663	4.78575	10.3015	7.24994	0	7.32373	5.38579	9.65411	11.2419
osa-miR2275a_1ss15AG	TTTGGTTTCCTCCAGTATCTCA	22	Chr8	+	1204975	1205135	agcttagctaggcatcacaaaccataatctttggcagttgaatttgAGGTTTGGATGGGACCAAATCttactgcagacttgcagattaacgcaagaTTTGGTTTCCTCCAATATCTCAtgttcagttgtcagacagtgaataatggtgcaattagtgagct	1	669.164	762.985	630.266	1293.94	1530.49	1547.56	2285.73	2157.26	1952.78
osa-MIR2275b-p5	AGGTTTGGATGGGACCAAATC	21	Chr8	+	1202490	1202589	tggcagctgaatttgAGGTTTGGATGGGACCAAATCttactgcagacttgcagagcaagacaagaTTTGGTTTCCTCCAATATCTCAtgttcagttgtca	1	6.12663	4.78575	10.3015	7.24994	0	7.32373	5.38579	9.65411	11.2419
osa-miR2275d	CTTGTTTTTCTCCAATATCTCA	22	Chr8	-	3736806	3736932	ttgttcaggcactggaagtgAGAATTGGAGGAAAACAAACTgattgctggttgttgtttgcaacagtgtggcaaacaatgttcagCTTGTTTTTCTCCAATATCTCAccttcaggttgattgcttga	1	2290.68	1538.28	2162.38	1305.68	1973.56	1998.25	3764.67	3791.43	2834.94
osa-MIR2863a-p3	TAGAATGGGTCAATGGGTACC	21	Chr3	+	27108339	27108459	tgggTACCCATTGTCCCATTCTAGTttagctaaatgaactactacagggagtaaattctatggaccaggaaaagtgagttttagttaatttagttgagcTAGAATGGGTCAATGGGTACCt	1	25.868	30.0818	26.2221	73.1899	64.6398	87.8848	87.2498	108.828	104.483
osa-miR2871a-3p	TATTTTAGTTTCTATGGTCAC	21	Chr4	+	8340799	8340939	atggctgcccaccatggtgaccgtagaaactaacatagaaaaagaggtagatatctcaagtgactttgttcatttacgttggaatagacaagtaactaccttttcTATTTTAGTTTCTATGGTCACtatggtggcagccat	1	4.53824	5.46943	3.43384	13.5793	17.4555	12.0184	15.4393	13.4572	13.887
osa-MIR5794-p3	TGAGGAATCACTAGTAGTCGT	21	Chr5	+	3876822	3877257	catcgatatggctgcaagactgtttgcgattccccatgaaatccaaatatggaaatcaaaaggcttgaagtagatactgttggcatacacacaaccatagagttcatcttcagaaccaaatccacgttcttgaaaatatgaggagggtgctgctggaagaacaacaatcgctcatcgtgatggctgcccaccatggtGACCGTAGAAACTAGCATAGAaaaaagtagatatctcaagtgactttgttcatttacgttgggatagacaagtaactaccttttctattttagtttctatggtcactttggtggcagccatgatagacagaaacaaaggctcaccgatgaaacccaggacttgctctacttcaagcttattgttttctatattctggatttc…	1	79.4192	75.8883	88.6555	134.412	143.462	137.085	157.624	160.902	170.612
osa-miR2871a-5p_R-3	GACCGTAGAAACTAGCATAGA	21	Chr5	+	3876822	3877257	catcgatatggctgcaagactgtttgcgattccccatgaaatccaaatatggaaatcaaaaggcttgaagtagatactgttggcatacacacaaccatagagttcatcttcagaaccaaatccacgttcttgaaaatatgaggagggtgctgctggaagaacaacaatcgctcatcgtgatggctgcccaccatggtGACCGTAGAAACTAGCATAGAaaaaagtagatatctcaagtgactttgttcatttacgttgggatagacaagtaactaccttttctattttagtttctatggtcactttggtggcagccatgatagacagaaacaaaggctcaccgatgaaacccaggacttgctctacttcaagcttattgttttctatattctggatttc…	1	25.868	0	15.9205	2.76188	0	5.07028	0	3.07176	2.64515
osa-MIR2905-p5_2ss2GA21AG	TATCACTGACATGTGGGCCCG	21	Chr3	-	27632225	27632388	gatgaggacgggttcccaacccggattgagatcctctacagtcgattttatcgtgctatTATCACTGACATGTGGGCCCGacgatacatcggacctacatgtaaatgataaaggcacggtgcagtgtctgcagagaatcttgatcctcccaacccctccttccg	1	29.2717	35.2094	21.5395	45.2258	41.7295	39.4355	54.3965	56.1694	56.8707
osa-MIR2919-p3_2ss8TG17AG	TAGGATTGTTCTTTTTGT	18	Chr11	-	9451078	9451155	ataaaaaaaaacgaattcctagcgatgaacctggacacacatatgtttaggttcgtaggTAGGATTGTTCTTTTTGTt	1	27.2295	0	29.0316	0	5.72757	0	0	0	0
osa-miR3979-5p_R+1	TCTCTCTCTCCCTTGAAGGCT	21	Chr11	+	19480150	19480263	ggttttcttggaTCTCTCTCTCCCTTGAAGGCTatctcatggaggtttgatgtacaccattgttgcctaagaaactgagaaagcCTTCGGGGGAGGAGAGAAGCcaagcaagcc	1	93.9416	121.011	70.2376	174.689	136.644	150.982	49.5493	61.4353	72.7416
osa-miR3979-3p	CTTCGGGGGAGGAGAGAAGC	20	Chr11	+	19480150	19480263	ggttttcttggaTCTCTCTCTCCCTTGAAGGCTatctcatggaggtttgatgtacaccattgttgcctaagaaactgagaaagcCTTCGGGGGAGGAGAGAAGCcaagcaagcc	1	76.2425	111.44	71.1741	13.8094	7.36402	10.1406	9.69442	0	9.91931
osa-miR3980a-5p	AATCGACGGCCTCAGTCAGGG	21	0	0	0	0	gcggcgtcttcctcttcttccccttaggagAATCGACGGCCTCAGTCAGGGgcgccttccccttgagctcgggagacgcattctgctttggctgggggcgcaggctccggcgggcccttgtcgtcaccggaattagacacttcgtcCTGGCCGAGGCCGTCGATTCTcctagcgggaagaggaagacgccgc	2	38.1212	80.674	33.7141	0	0	0	52.7808	54.4141	57.532
osa-miR3980a-3p	CTGGCCGAGGCCGTCGATTCT	21	0	0	0	0	gcggcgtcttcctcttcttccccttaggagAATCGACGGCCTCAGTCAGGGgcgccttccccttgagctcgggagacgcattctgctttggctgggggcgcaggctccggcgggcccttgtcgtcaccggaattagacacttcgtcCTGGCCGAGGCCGTCGATTCTcctagcgggaagaggaagacgccgc	2	118.448	197.583	102.079	0	0	0	133.568	153.588	119.032
osa-miR3982-3p_L+1R-1	TAGTTGCCTACATGGAGCGCC	21	Chr11	-	1384740	1384958	cgatgtggcgctccacgtaggcaacaattttgcatccggcccccttttgcaggacagcgtggtggtaatattgtacttagcccctttgagccacagtaccaccccgaaactccccgaaatccccaaatccctcctccctcacaggagctcaaaggagctaagtgcaatttttggatgaggctggacgcaaaaTAGTTGCCTACATGGAGCGCCacgtcg	1	24.5065	31.4492	25.2856	64.2137	63.0033	82.2512	50.6264	51.7812	68.1126
osa-miR5072_L-4	TCCCCAGCGGAGTCGCCA	18	Chr6	-	17458695	17458770	gctgaatagatcgatTCCCCAGCGGAGTCGCCAaaaatcgtgttggcaacttttttgacaagtcgacaagcacgat	1	51.736	26.6634	46.8251	57.309	40.9112	61.97	36.6234	35.9835	45.6288
osa-miR5076_L-3R+2	ATGGGAGCAGAGCAGGTTTGA	21	Chr1	-	43208622	43208850	catctgatcccagccttctattgctttattttcagtcaattcatctacttgtgtaagaagagtagagtttgagtatctagcagggttgagtatacatttgccaaataattttgctgttattgaacttatctatatttatactatgccaatgaattcgaatttttgaccttttctctccagcatgactctcttgactcgaaATGGGAGCAGAGCAGGTTTGAaaaaagat	1	197.414	53.3269	284.697	53.1662	94.9141	50.7028	0	0	0
osa-miR5077_L-1_1ss5GA	TTCACGTCGGGTTCACCA	18	Chr3	+	14094752	14094842	tgccttttcgttgTTCGCGTCGGGTTCACCAgctaggtggttcgccatgaagtacaggaagggggtcgccggcgagtccaacgatgacgac	1	262.764	85.4598	314.665	84.2374	93.2776	73.2373	50.6264	46.5153	51.5804
osa-MIR5081-p5_2ss13TC23GA	AGTTTGCTGCAACAATAGCGTGA	23	Chr7	-	21916966	21917108	AGTTTGCTGCAACAATAGCGTGGgaaattatcacaaaactataacttttacataatatgctgctacaggatatgtagatgacaactatagcagcatatcacataaaagttacagttttgtattaatttcccacgctattgttg	1	6.12663	8.20414	11.7063	0	0	0	0	0	0
osa-MIR5081-p3_2ss10AC17CT	TACAGTTTTCTGATAATTTCC	21	Chr10	-	13962575	13962756	attagcgacatgttttagtttgctgcaacgataacgtgggaaattatcacaaacgttagatgctgctgcagacctacagtacatataggtgacacaattagcagcatataatgtaaacgtTACAGTTTTCTGATAATTTCCcacgctatcgttgctgcaaactgaaacatgtcactaatgtt	1	10.211	6.49494	12.6428	3.45235	9.8187	10.1406	8.07869	20.1859	10.5806
osa-MIR5081-p5_2ss10AC17CT	TACAGTTTTCTGATAATTTCC	21	Chr2	-	6525203	6525400	attgagtaaatttcaggaaactgcaactttggtgacaaaaatatcaatttgttgcaacattagcggcatgttttagtttgcTACAGTTTTGTGATAATTTCCcacgctattgttgcagcaaactgaaacatatcgccaatgttgcagcaaactgatagttttatcactaaagttgcagttttctgaaatttaatctat	1	10.211	6.49494	12.6428	3.45235	9.8187	10.1406	8.07869	20.1859	10.5806
osa-MIR5081-p5_1ss17TC	TTTCAGTTTGCTGCAACAATA	21	Chr1	+	39349177	39349358	tagtgacaaaactatcagtttgctgcaacattagtaatctaTTTCAGTTTGCTGCAACAATAgcgtgggaaattatcacaaaactgcaactttagaaagttactctctattaatttcccacgctattgttgcagcaaactgaaatagattactaatgttgcagcaaactgatagttttatca	1	10.8918	0	0	11.0475	8.18225	0	0	0	5.2903
osa-miR5082_L-1	GCGATGATGGCCGCGCGGGTTCA	23	Chr11	+	1286146	1286686	ggcgggcgggtgagcgcggcggccatggttgcggcggtggtggcgcgcggcggcggcggcggctagggctcaggcggcttggtgcgggagagaggcggcggcgaaggggagagatcgcttcgagagagtgattttatagcgaggggattagggtttagctctagtgggccatgggggatagttagtggaccactatgggccgggctagaattagttgggccttcgcgagcccaacttgtgggctagtttttcgcttgtaaaaggccatggggggaggaggcggcgagctagggtttcgaccctcacgaacactacttgatcttatccgagcttgccgtccggcggcgccgcggcggccggagtcgcctctccgacattcgcgccgccaccgacgtcctc…	1	193.329	84.7761	215.395	93.904	121.916	112.673	40.932	26.3294	41.6611
osa-MIR5083-p5	GTCCTTCTGATTGATAGAAACCAA	24	Chr1	-	41010573	41010952	tcctggcagttcttcagataatcagatttgtccatgaggtttcaactgttgcattccattgttgagttttattctgtttgcgtttctgtttgtttttgtcatggatctggctgattggaggctgtgatgaccaaaaaatacctacctattttctgagggattccaGTCCTTCTGATTGATAGAAACCAATGGATCCTTCTGAGCCTGccaagatcttcagattcttagttttgtattcggctttttcgatttgtcttcgtatattgcattcttctaaaagcaagcaagattcgtaacagttgatgggatgataacctttcacagaaactgtatgtgttgacccaaaattcagactacaattatctgatcaactcagacat	1	3910.15	822.465	3606.47	1935.39	2399.04	2474.29	573.048	687.197	680.465
osa-MIR5083-p3_1ss20GA	AATGGATCCTTCTGAGCCTA	20	Chr1	-	41010573	41010952	tcctggcagttcttcagataatcagatttgtccatgaggtttcaactgttgcattccattgttgagttttattctgtttgcgtttctgtttgtttttgtcatggatctggctgattggaggctgtgatgaccaaaaaatacctacctattttctgagggattccaGTCCTTCTGATTGATAGAAACCAATGGATCCTTCTGAGCCTGccaagatcttcagattcttagttttgtattcggctttttcgatttgtcttcgtatattgcattcttctaaaagcaagcaagattcgtaacagttgatgggatgataacctttcacagaaactgtatgtgttgacccaaaattcagactacaattatctgatcaactcagacat	1	2718.86	822.465	2385.27	1020.52	1089.06	1112.08	210.046	286.99	343.869
osa-miR5144-5p	TTCTTGTGCTGCTGAAGAGAC	21	Chr1	-	25326388	25326810	tccatattattcTTCTTGTGCTGCTGAAGAGACtcaccgacctccggcggcgacgtcttcttcttcccattgaaggtctcggtcttctccttcagctcctgcggcatgggacgacgaggtggagctcgagtcctcgaggaacttgtgccgcatgggacgcccaccaagaaagcccccctcgtcgccccgccaccgccaccgccgccgccgaacaaccaagagtctgaatctgattctgattccgatgacggccaaaagtccgattccagtgacgacgaggcgctgccggtgccgaacccagcgcttcaggccaacaagaatgtgcctccgtccgatgatgatgaggatgacgaccaagagtccgattccggtgatgcccgaggtcggtgagtCTCCTCA…	1	367.598	403.37	357.744	553.067	445.114	494.634	571.971	480.95	525.062
osa-miR5144-3p_L-1R+1	CTCCTCAGCAGCACAAGAAGA	21	Chr1	-	25326388	25326810	tccatattattcTTCTTGTGCTGCTGAAGAGACtcaccgacctccggcggcgacgtcttcttcttcccattgaaggtctcggtcttctccttcagctcctgcggcatgggacgacgaggtggagctcgagtcctcgaggaacttgtgccgcatgggacgcccaccaagaaagcccccctcgtcgccccgccaccgccaccgccgccgccgaacaaccaagagtctgaatctgattctgattccgatgacggccaaaagtccgattccagtgacgacgaggcgctgccggtgccgaacccagcgcttcaggccaacaagaatgtgcctccgtccgatgatgatgaggatgacgaccaagagtccgattccggtgatgcccgaggtcggtgagtCTCCTCA…	1	145.678	65.6331	168.57	0	0	0	0	8.77647	5.2903
osa-MIR5149-p5	CCAAATCGCAACAACTCCTCCAA	23	Chr3	-	29756516	29756891	catataggtcCCAAATCGCAACAACTCCTCCAAaatcctacgtggcgctgatgtggcgtgccacacgaacgtgacgtggcatttaaaaattttccttttccttttttttcttttcttcttctctttttttttcttttattctcttctcttttctctgtgacctgagcaacccgtgtagcggtggcctatagctgcagtgagagcaagaaaaggagaagaaaggaaaaaaaagagaataaaaaagggaaatgaaaattttttaagtgggtctcatttgtcattcaatattatgccatgtcatgtctgtgtgtcattgccacatcagtgccatgtaagatccTGGAGGAGCTGTGACGATTtgggacctacatgacac	1	17.6991	6.1531	0	24.8569	11.4551	7.8871	0	0	0
osa-MIR5149-p3	TGGAGGAGCTGTGACGATT	19	Chr3	-	29756516	29756891	catataggtcCCAAATCGCAACAACTCCTCCAAaatcctacgtggcgctgatgtggcgtgccacacgaacgtgacgtggcatttaaaaattttccttttccttttttttcttttcttcttctctttttttttcttttattctcttctcttttctctgtgacctgagcaacccgtgtagcggtggcctatagctgcagtgagagcaagaaaaggagaagaaaggaaaaaaaagagaataaaaaagggaaatgaaaattttttaagtgggtctcatttgtcattcaatattatgccatgtcatgtctgtgtgtcattgccacatcagtgccatgtaagatccTGGAGGAGCTGTGACGATTtgggacctacatgacac	1	21.7836	0	6.55551	0	0	0	0	0	0
osa-MIR5486-p5	CCCGCTTGAGCAGTGTCGCAT	21	Chr3	+	26838891	26838977	ttgcgttgaaaggggcttgcatattctaccaCCCGCTTGAGCAGTGTCGCATCAACCTAGGATTTGCTGGGCCtcgctccaccgctg	1	268.21	250.226	210.713	122.213	115.37	121.687	118.487	125.503	115.725
osa-MIR5486-p3	CAACCTAGGATTTGCTGGGCC	21	Chr3	+	26838891	26838977	ttgcgttgaaaggggcttgcatattctaccaCCCGCTTGAGCAGTGTCGCATCAACCTAGGATTTGCTGGGCCtcgctccaccgctg	1	24.5065	47.1738	30.9046	58.69	76.9131	57.4631	53.8579	59.68	54.8868
osa-miR5487	AAAGATGTGCATGTAGTTCCG	21	Chr4	+	17569162	17569381	agaacagctaAAAGATGTGCATGTAGTTCCGgcttaattaagcgagtttggtgttatgacaagctggttggagtactcgtatttgatgaacatcctcattttaaaattttaatgaTTGGAAGAGTGAAATATTGAGtagatggcatcatggctatgcatatgctctcttcccatacttaaaattaatggcctgtattgcatgtcacactaccgctgttgg	1	127.978	108.021	166.697	151.903	121.916	136.334	95.8671	129.014	103.161
osa-MIR5487-p3	TTGGAAGAGTGAAATATTGAG	21	Chr4	+	17569162	17569381	agaacagctaAAAGATGTGCATGTAGTTCCGgcttaattaagcgagtttggtgttatgacaagctggttggagtactcgtatttgatgaacatcctcattttaaaattttaatgaTTGGAAGAGTGAAATATTGAGtagatggcatcatggctatgcatatgctctcttcccatacttaaaattaatggcctgtattgcatgtcacactaccgctgttgg	1	38.1212	56.7453	37.4601	64.9042	77.7314	57.4631	90.4813	118.482	95.2254
osa-miR5488	TGAAGGCGACTGATGATTTCA	21	Chr12	+	18039131	18039343	acgcatttgaTGAAGGCGACTGATGATTTCAggagacacaagatgaccttgcgcgtggtgattggatttttactgtcattttctcgcagaaggcacagattggatcattactctgaacagcatcacaagcttgcaagaaacacaatccttttaaataaacaaattttttatctgtggaATCAGATTAACCATTAGATGTtttcacagaagtac	1	118.448	151.093	93.6502	219.57	169.373	173.516	203.583	178.162	163.338
osa-MIR5489-p3	TGAGCTAGAGAGATCAAAGAG	21	Chr11	-	23057493	23057776	ccacccttgcttggatgccattgaaacactgctagctaaaacataacttcgtccacaaattcatcgttgccctaagagtttgcagacttgtagtcatagactctggtgtgcaaactacagagaatacatgaagaatatttcctgaatgtcctttctattacctatctgtctcaagcaataggctttggaggtttcaggaaaccactgcatcTGAGCTAGAGAGATCAAAGAGtaatctggatttccttgcctgcaggtgttctcgatggcttccttgcctagtg	1	117.087	160.664	146.094	314.855	256.104	276.048	197.12	169.386	180.531
osa-MIR5490-p5	CTAAAGAAACCTCATTCAGAA	21	Chr11	-	25091558	25091664	gctactccatgtcCTAAAGAAACCTCATTCAGAAggtgtacctggatgacatgtatatacaggtacatccttaagaTTGGATTTTTATTTAGGACGGagggagtagg	1	10.8918	4.78575	10.3015	12.4285	0	0	9.69442	19.3082	5.2903
osa-miR5490	TTGGATTTTTATTTAGGACGG	21	Chr11	-	25091558	25091664	gctactccatgtcCTAAAGAAACCTCATTCAGAAggtgtacctggatgacatgtatatacaggtacatccttaagaTTGGATTTTTATTTAGGACGGagggagtagg	1	29.9524	50.5922	16.857	123.594	99.8234	104.786	112.024	129.014	96.5479
osa-miR5491	TGAAATGGAGGCTCGTTGTAC	21	Chr9	+	6896342	6896458	accatgcggcattgacaatctgagtgcttcattttatacacgtaTACTTTCACAGACATAAGAGCacgttgtgtatcaaaaaattgTGAAATGGAGGCTCGTTGTACgttgtgtacc	1	47.6515	82.0414	26.2221	118.07	108.824	100.279	75.4011	79.8658	70.0964
osa-miR5492	AGAAGGAGAATAGATATGGTT	21	Chr6	+	16973816	16973988	acaatgagggAGAAGGAGAATAGATATGGTTgagttaattatagaaatcattctggtgattggatttaatcagtgtcttcttgggaagtgcaactaataaaagttacacttttttttctaataattgtggttttagactcaataactgttgtttctcctctcaccctattcat	1	28.5909	8.88782	29.9681	4.83329	0	0	0	0	0
osa-MIR5495-p5	TCTGCACTCTTGTCTCATGGG	21	Chr2	+	20298332	20298595	acataacccgagaggtccggatcgaacgtaggaatagtcaagaaaatggcaaacaaacgtaccgcgtattgtctcttacagccttatagcacatTCTGCACTCTTGTCTCATGGGctgtgcacattgttttgatacccatggagatcattgtgacctcgttggcctgcgcaagccattTCACTATCTTCTTCTCCCAGGgtgctatgtgaattaatttcttgaactcttagactttgctttgatcctggcctttcttgaaatgg	1	129.34	154.511	138.602	142.237	181.646	162.249	397.471	363.346	382.885
osa-MIR5495-p3	TCACTATCTTCTTCTCCCAGG	21	Chr2	+	20298332	20298595	acataacccgagaggtccggatcgaacgtaggaatagtcaagaaaatggcaaacaaacgtaccgcgtattgtctcttacagccttatagcacatTCTGCACTCTTGTCTCATGGGctgtgcacattgttttgatacccatggagatcattgtgacctcgttggcctgcgcaagccattTCACTATCTTCTTCTCCCAGGgtgctatgtgaattaatttcttgaactcttagactttgctttgatcctggcctttcttgaaatgg	1	78.9654	74.5209	81.4757	78.7136	54.8211	61.97	178.808	162.365	167.306
osa-miR5496	CCAGCCGGTGGCATAGTTCTC	21	Chr2	-	22859724	22859809	ggacgtcatgCCAGCCGGTGGCATAGTTCTCgtgaagcccggacgagtactagcgtatccgctgagtacagattatcgagacgtcg	1	269.572	365.768	294.062	136.713	96.5505	101.406	147.571	186.061	111.758
osa-miR5497	CAGAATATCTGGGACGAGCAT	21	Chr3	+	32506012	32506149	aattgttgccCAGAATATCTGGGACGAGCATgataacatgtgcacagtatagctcggacttgttaatctcctaATGTTGGCTCTCCCAATGCCTtccattctcacacactcttctatatgttttcttgggtagatagc	1	3082.37	4260.68	2790.78	2174.98	2144.57	2123.88	2886.78	2658.39	2631.26
osa-miR5504_R-3	AGTGACGGGAGGACTGCA	18	Chr10	-	17228165	17228262	attgctgaattttgttcgttggagcttgttctgttattttatttgcactgccgtaggaaatacacAGTGACGGGAGGACTGCAaggttcttcagcttt	1	10.8918	16.4083	35.5871	17.9522	14.728	24.788	0	11.4094	13.2257
osa-miR5506	TGGATCGCTTCGTCTGATGGT	21	Chr12	-	15164737	15164847	accagttgtaTGGATCGCTTCGTCTGATGGTcctcctattgactcaagtggaCGTGACTGAACCCTAGGAGTGctcagcccatcaaggtgacgtcgatgcagatgacattg	1	341.73	562.667	305.3	709.113	619.396	603.926	1026.53	997.007	1021.03
osa-MIR5506-p3	CGTGACTGAACCCTAGGAGTG	21	Chr12	-	15164737	15164847	accagttgtaTGGATCGCTTCGTCTGATGGTcctcctattgactcaagtggaCGTGACTGAACCCTAGGAGTGctcagcccatcaaggtgacgtcgatgcagatgacattg	1	77.6039	69.0515	44.0156	128.427	102.278	101.406	123.873	142.179	148.128
osa-miR5508	TAGATGGCTGATCTGGTGTGG	21	Chr6	-	638203	638355	gctattgaacTAGATGGCTGATCTGGTGTGGcttggctttgggtaagaaggattggcctctgtctagtgcctcactttccttctgcggttctgtctactgtcctggtttggaagaagtcaaaccaagccagatcagccatctagttgagtctc	1	9.53031	8.20414	7.49202	0	0	11.2673	0	0	4.62901
osa-miR5509	TAGGCATTTTCTCTTGGCATG	21	Chr11	-	24258580	24258815	tttccaagccTAGGCATTTTCTCTTGGCATGctgtgcagcttattccaggaaacattatattgaactttagtagaggaattgcatattaaagtttttcttgaagtaagtcaagtaaatatttttggtgacaggctaCATTTGGGATAGCAGGGATACcgtctagtgcctaatgcgtgcctttggattcgaaatggtcaggcctatcgccctgtgattgttatttctttgttgggtt	1	311.777	226.981	280.951	710.494	572.757	540.829	471.795	488.849	468.853
osa-MIR5509-p3	CATTTGGGATAGCAGGGATAC	21	Chr11	-	24258580	24258815	tttccaagccTAGGCATTTTCTCTTGGCATGctgtgcagcttattccaggaaacattatattgaactttagtagaggaattgcatattaaagtttttcttgaagtaagtcaagtaaatatttttggtgacaggctaCATTTGGGATAGCAGGGATACcgtctagtgcctaatgcgtgcctttggattcgaaatggtcaggcctatcgccctgtgattgttatttctttgttgggtt	1	61.2663	105.97	62.7456	225.093	202.92	239.993	154.034	146.567	124.322
osa-MIR5510-p3	CTCAGGAGTGGATTGGGCTTC	21	Chr12	-	19127914	19128038	gttggctcaaAGGCTGATCCACTCCAGAGGAggtttcgtaggacagatcccctcgattcattgtcactcgttcatggatcatcccgatgaacatcCTCAGGAGTGGATTGGGCTTCaagacagca	1	9.53031	12.3062	0	20.7141	15.5463	13.5207	9.69442	18.4306	11.9032
osa-miR5511	CATATCCCAGCTGTTTCGGCC	21	Chr4	-	14653011	14653138	ttggtggaagaaggccaagtgtttgggatgttggAAATAACTTCCTAGCTGGCTGgcctaagaaattttcatagacaaagagccgtttcaaaccatgCATATCCCAGCTGTTTCGGCCttgctgcatt	1	152.485	276.206	127.364	397.02	387.02	376.327	334.996	323.852	337.918
osa-miR5514_1ss16CT	TCCCAGAGCTTTGGCTGTCGC	21	Chr2	+	22840161	22840264	ttggacagctTCCCAGAGCTTTGGCCGTCGCtccggtcttctgccatgacatCAATCTTTGGACCGCCGGCGActggccttgttctgggatgaacttgaacaga	1	1494.9	1500.67	1802.77	450.187	408.294	501.394	800.329	810.068	860.996
osa-MIR5514-p3	CAATCTTTGGACCGCCGGCGA	21	Chr2	+	22840161	22840264	ttggacagctTCCCAGAGCTTTGGCCGTCGCtccggtcttctgccatgacatCAATCTTTGGACCGCCGGCGActggccttgttctgggatgaacttgaacaga	1	472.431	758.199	527.251	156.046	153.008	189.29	395.317	435.313	372.966
osa-miR5516a	CTCATTGCTTCGGTAGGCTGG	21	Chr5	-	13979418	13979512	ggaggtgggagtcaaaccatatcagtttccgtgggagtgagaagcatggggaaatttagcccaaCTCATTGCTTCGGTAGGCTGGcgaccaattc	1	771.955	842.633	735.622	507.841	473.752	488.437	433.556	443.65	468.522
osa-MIR5518-p5	TGCTTACTGCATGCCTTATTT	21	Chr7	+	9526304	9526466	aatcaaggagagaatagtcccgattccTGCTTACTGCATGCCTTATTTggatgtgcccaaattcagaccgggtcacatatatggtgcattttaatgtaaaatctagggccaaacataatcacgattctttgcATACTCAAACAGGGCATTGCAgttcattgat	1	12.2533	8.20414	7.49202	27.6188	13.0916	16.9009	52.7808	35.9835	35.0482
osa-miR5518	ATACTCAAACAGGGCATTGCA	21	Chr7	+	9526304	9526466	aatcaaggagagaatagtcccgattccTGCTTACTGCATGCCTTATTTggatgtgcccaaattcagaccgggtcacatatatggtgcattttaatgtaaaatctagggccaaacataatcacgattctttgcATACTCAAACAGGGCATTGCAgttcattgat	1	246.427	329.533	284.697	215.427	285.56	299.71	298.373	318.586	365.031
osa-miR5519	TGGCAGAAGTACTGGACTTAG	21	Chr12	+	24358353	24358422	ctgtgggcgtTGGCAGAAGTACTGGACTTAGCGGGCGCTAGGGCTTCAGCTCattctgctatgtccgcat	1	487.407	369.186	447.648	438.449	407.476	449.565	325.302	299.278	323.369
osa-MIR5519-p3	CGGGCGCTAGGGCTTCAGCTC	21	Chr12	+	24358353	24358422	ctgtgggcgtTGGCAGAAGTACTGGACTTAGCGGGCGCTAGGGCTTCAGCTCattctgctatgtccgcat	1	292.717	344.574	329.649	321.759	247.922	247.88	144.339	125.503	170.612
osa-MIR5521-p5	TGTTCTGCTTCCGTGCCTCTC	21	Chr1	-	2334077	2334260	atgaatgttcagtggctgcatatctgatgagccacggtaaaatccttgagcaaacTGTTCTGCTTCCGTGCCTCTCacagcgctggttccagtgcatatgattcagatgtagaggaacaacacataaatcgtctatatagctggaagagactcgtcaTTTGGGATCAGTGAGTTGAGCagtcga	1	182.437	171.603	216.332	434.306	330.563	335.765	512.727	531.854	575.981
osa-MIR5521-p3	TTTGGGATCAGTGAGTTGAGC	21	Chr1	-	2334077	2334260	atgaatgttcagtggctgcatatctgatgagccacggtaaaatccttgagcaaacTGTTCTGCTTCCGTGCCTCTCacagcgctggttccagtgcatatgattcagatgtagaggaacaacacataaatcgtctatatagctggaagagactcgtcaTTTGGGATCAGTGAGTTGAGCagtcga	1	1068.76	959.201	1073.23	1070.23	924.594	945.325	1183.8	1155.86	1262.4
osa-MIR5522-p3	TTTCCTCCATGTTCCCATTCC	21	Chr4	+	21650324	21650436	agcaccTAAGAACAATAGGAATGGGAGgcattaggaaagttgcaagccaagtctccacaaacatggagcttgcacTTTCCTCCATGTTCCCATTCCtacagctcttagaccct	1	93.9416	109.389	70.2376	217.498	180.828	148.728	110.947	74.6	61.4997
osa-miR5527_L+1R-1_1ss19AT	TTCTCAGCCAGGGCAGTATCA	21	Chr11	+	9589960	9590324	tgaagacagTTCTCAGCCAGGGCAGTAACAggtacccaattcgagtggtgtaggagcatctgatgaaccaacatccgcagttttgtttcgccactgttcctatcaagctcttcgtcatgtttatgcgttatcctgatccagtaccctcctaaatgactatcatccttcctgatgtctatcattctcacagcctagctttctactcccggatgcgtgattcgttggatgacagaaaggcgatctgaatctaggatgatcccgtggaatccttcttcctttgctaagaacagggttaatttggcgcactgccactgcctcagcaacttctggcactctgatccctgagacaagctcattggatacaa	1	634.446	615.31	561.901	680.113	614.487	579.138	699.076	656.48	688.4
osa-MIR5528-p5	TACCAAGGTCTGGTACTGCCC	21	Chr11	-	9586987	9587059	gacatcagtttgcagtatcttTACCAAGGTCTGGTACTGCCCAAGACGGTTTTAGATGTTGCCtcctgatcgt	1	389.381	508.657	320.284	1601.89	1274.79	1331.79	1110.55	1048.79	1128.16
osa-miR5528	AAGACGGTTTTAGATGTTGCC	21	Chr11	-	9586987	9587059	gacatcagtttgcagtatcttTACCAAGGTCTGGTACTGCCCAAGACGGTTTTAGATGTTGCCtcctgatcgt	1	103.472	153.144	93.6502	136.023	141.553	140.841	235.898	188.694	244.676
osa-miR5529	GTTTCATCCATGGACACCGCA	21	Chr11	-	24804927	24805257	atatgtgtgagcgtggtgttgcgtgtgatgtttgtagtgaaattgaaaaaaaaaagtaggtttagtatgcataaataaatgttctcattatttgtgtggatgatttagaaacggacgAACTAATTACATACCGGGGTAagatcgattgaaattccattagagcgcaatgaatccccgagacaattgaattacaccaatgatcgcccaaaaaaataaagagtacaaagtcatgtcaccgaggctaaattcgcctcactacttgtgtggatgtacaaaagagaccattaatttcaatctacaGTTTCATCCATGGACACCGCAttgtccattg	1	47.6515	66.3168	44.9521	48.3329	58.094	48.4493	45.2406	51.7812	42.3224
osa-miR5530	AGTGGTGTCGTATTACCTGCC	21	Chr12	+	21782328	21782445	actgttggcgAGTGGTGTCGTATTACCTGCCcttataggacatgatgcatcaTGCATGCATTATGGCTGGGAGcatgatatgatacctctagtatgtaaactaataattagtagcagg	1	85.7728	96.3986	79.6027	283.783	199.647	203.938	227.28	232.576	261.87
osa-MIR5530-p3	TGCATGCATTATGGCTGGGAG	21	Chr12	+	21782328	21782445	actgttggcgAGTGGTGTCGTATTACCTGCCcttataggacatgatgcatcaTGCATGCATTATGGCTGGGAGcatgatatgatacctctagtatgtaaactaataattagtagcagg	1	87.1342	104.603	79.6027	153.284	140.735	156.615	130.336	110.583	115.064
osa-MIR5532-p5	CCGTCTGCTTTGGGTTCTTTA	21	Chr4	+	23647854	23648007	cctcttttggattcttaagaccacccttgtagtaggataCCGTCTGCTTTGGGTTCTTTAttatattatctccttcgagggatttttAGGATCGTTTAGGCTATATTTAGTctattttggctatggaatatatgacaaaggtggagtcttggag	1	25.868	0	33.7141	4.83329	0	0	0	0	0
osa-MIR5542-p3_1ss15AC	TACCTCCTCAAGGACCGTAAA	21	Chr4	-	32797606	32797757	ttctacggtctttgagaaggtatcatgagatacaaaaaattTAGTGTAAAATTTAGTATCTTatgatacctcatagtacctaggtaccataagatactaaatttacaatagaaaaaatggtaccttgtgaTACCTCCTCAAGGAACGTAAAa	1	17.6991	77.9393	30.9046	69.047	72.0038	64.2235	154.034	165.875	165.322
osa-MIR5788-p3_1ss20AG	AGATTCGTAGTACTAGGATGTGTC	24	Chr3	+	30006944	30007059	aaaaaaacgattctagaactggatgtgacatactctagtacAATGAATCTGGATAGAGGTATATCcAGATTCGTAGTACTAGGATATGTCacatccagtactagattgattttttt	1	13.6147	10.2552	25.7538	14.4999	36.0019	28.1682	19.3888	29.84	21.8225
osa-miR5789	TGACTGAGCTTCGTTCGGTAT	21	Chr6	-	1801934	1801998	aattcataccaaatggagacgatcagtaccaaaggctggTGACTGAGCTTCGTTCGGTATcgatt	1	39.4827	50.5922	46.8251	91.8326	146.462	117.18	102.33	100.052	103.822
osa-miR5791	TTGCAGGAGACTAGAGACCAG	21	Chr12	+	24374418	24374566	tgctggttcagatggaagagtaaaattagatctagtgcattgctatgttaggcctaggaggcaccaggaacttccttgtttggtgcaccaggagctgaagcaTTGCAGGAGACTAGAGACCAGcattttggtctttcaaatcatcagca	1	268.21	464.218	308.109	540.638	488.48	494.634	790.634	781.983	800.158
osa-miR5792_2ss1GA17CT	AATGACAGCGGTGGTTTGGACATC	24	Chr10	+	11842884	11842960	cgtcGATGACAGCGGTGGTTCGGACATCTTCGGCTTTGTACCTGCTTGGCTTgatggcatcatcgttcttatcgatg	1	7681.43	11020.9	7292.54	7895.53	11765.3	11494.9	14952	14919.1	13813
osa-MIR5792-p3	TTCGGCTTTGTACCTGCTTGGCTT	24	Chr10	+	11842884	11842960	cgtcGATGACAGCGGTGGTTCGGACATCTTCGGCTTTGTACCTGCTTGGCTTgatggcatcatcgttcttatcgatg	1	2353.99	1809.7	2779.54	3175.47	3721.29	3694.54	4799.82	4837.59	4149.58
osa-MIR5796-p5	CAATTACATGAGAGTCACCTT	21	Chr8	-	2672521	2672691	gatcggcatgggagggtttgggagttgagtttggaCAATTACATGAGAGTCACCTTcctcatgggtagatacctgtttcccaagctatcataggggttgcaggagctgccattgcacagggagtctttggacaggattgtTCATTCAGGATTGAAGCCGCCaatgccagca	1	50.3745	63.5821	59.9361	62.8328	52.3664	49.576	98.0214	81.6211	66.79
osa-miR5796	TCATTCAGGATTGAAGCCGCC	21	Chr8	-	2672521	2672691	gatcggcatgggagggtttgggagttgagtttggaCAATTACATGAGAGTCACCTTcctcatgggtagatacctgtttcccaagctatcataggggttgcaggagctgccattgcacagggagtctttggacaggattgtTCATTCAGGATTGAAGCCGCCaatgccagca	1	330.838	397.901	303.427	530.281	469.661	422.523	581.665	571.348	620.949
osa-miR5797	TCGTGGGATTTATGCAGTTAA	21	Chr8	+	17084767	17084832	tcactgctgtTCGTGGGATTTATGCAGTTAATGTCGTTTTGCCTGCTGATCCtacttatacagtgt	1	318.585	313.125	395.204	450.877	436.932	461.959	369.465	378.266	419.256
osa-MIR5797-p3	TGTCGTTTTGCCTGCTGATCC	21	Chr8	+	17084767	17084832	tcactgctgtTCGTGGGATTTATGCAGTTAATGTCGTTTTGCCTGCTGATCCtacttatacagtgt	1	1004.77	1145.16	1031.09	1499.7	1416.35	1521.08	1205.34	1136.55	1122.87
osa-MIR5798-p5	TTTGGCAAGCTTGAGCGTTGT	21	Chr7	-	6672120	6672276	ttgagaggcagtccgtgctatgtggcggtcatagggagcgcaTTTGGCAAGCTTGAGCGTTGTggtggcagtactctctaagtaatttccattgcagtgttcttaCGAAAGTTGCTAGGCACCCTGctggactacaagatcccggattccatctccc	1	767.871	1518.45	870.947	1641.94	1569.36	1482.77	673.224	632.783	607.062
osa-MIR5798-p3	CGAAAGTTGCTAGGCACCCTG	21	Chr7	-	6672120	6672276	ttgagaggcagtccgtgctatgtggcggtcatagggagcgcaTTTGGCAAGCTTGAGCGTTGTggtggcagtactctctaagtaatttccattgcagtgttcttaCGAAAGTTGCTAGGCACCCTGctggactacaagatcccggattccatctccc	1	496.937	985.18	465.441	1232.49	1281.34	1174.05	464.255	578.369	441.079
osa-MIR5800-p3	CGGGTAACTTTCCATCTGCAT	21	Chr11	-	24921149	24921241	agcaggatatcaatagctaggattgagaggcatcaggagagcaccttcaaCGGGTAACTTTCCATCTGCATcccggctatcggaacggctgct	1	227.366	227.665	207.903	218.189	165.281	197.177	306.99	315.953	282.37
osa-MIR5806-p5	CTGGAAGTTAGCAAGTTAGAA	21	Chr6	+	24708626	24708706	gggtccgagctgcatttggattagccgatCTGGAAGTTAGCAAGTTAGAAACAGGCAAAGACAATGACGGCtcttggatgt	1	14.9762	9.57149	17.7935	0	0	0	0	0	0
osa-miR5806	ACAGGCAAAGACAATGACGGC	21	Chr6	+	24708626	24708706	gggtccgagctgcatttggattagccgatCTGGAAGTTAGCAAGTTAGAAACAGGCAAAGACAATGACGGCtcttggatgt	1	287.271	129.215	372.728	169.856	126.007	120.56	178.808	129.892	171.935
osa-miR5809_L+1	CTCGTCGCCGGCGACCACAGC	21	Chr4	-	23527607	23527669	gtaaacgctggtagcagcggcgacgagaatagatggcGTCGTCGCCGGCGACCACAGCacaac	1	10.8918	9.57149	8.42852	0	5.72757	0	0	0	0
osa-miR5818	TCGAACTAGAAGGGCCAGGTT	21	Chr4	+	13157348	13157406	aTCGAACTAGAAGGGCCAGGTTGTATTTGTGCTTCTCCTGGCactcccttggtttttat	1	1896.53	1958.05	1858.96	1376.11	1224.88	1214.61	1578.04	1596.44	1714.06
osa-MIR5818-p3	TGTATTTGTGCTTCTCCTGGC	21	Chr4	+	13157348	13157406	aTCGAACTAGAAGGGCCAGGTTGTATTTGTGCTTCTCCTGGCactcccttggtttttat	1	9.53031	14.3572	9.36502	6.21423	0	0	10.7716	0	4.62901
osa-MIR5820-p5	TTAAATCCTTAATCGTTTGCT	21	Chr10	+	13982605	13982688	ggaaattgaacTTAAATCCTTAATCGTTTGCTagatttttcttgtgagtgaccTGGCAGAGATTGATCGAGGAAttgtatttcc	1	10.8918	10.2552	7.49202	20.7141	16.3645	20.2811	25.8518	25.4518	27.1128
osa-miR5820	TGGCAGAGATTGATCGAGGAA	21	Chr10	+	13982605	13982688	ggaaattgaacTTAAATCCTTAATCGTTTGCTagatttttcttgtgagtgaccTGGCAGAGATTGATCGAGGAAttgtatttcc	1	54.4589	101.184	61.8091	122.213	98.187	129.574	131.413	167.631	150.773
osa-miR5822	TGTCTGCTCGATGTCAGGTTG	21	Chr11	+	26335769	26335976	gcccctttgctagctagctgagcaacagcccaaaaacaaggatgtcttggggactcatatgcacagcagcatgagtaaaatgttgcaccttgggagtgagaggcatttgcaatccaatataattaagcatgtgaggcatccggaattcagttttgtcaatatgcataccttgatcacTGTCTGCTCGATGTCAGGTTGcgtgaggggt	1	171.546	200.318	127.364	318.997	297.016	280.555	292.987	271.193	288.983
osa-MIR5826-p5_2ss10CT19TA	TCTTCCTCTTCCCTGCTCACT	21	Chr4	+	21648072	21648212	tagagtctctcttTCTTCCTCTTCCCTGCTCACTttcaagccaaagaactacacaactttaacaataagactcagagctgttgaaaaatggctagtatcgtgtgatatatataagggtctagtgaagtcctctagactgca	1	39.4827	21.194	26.2221	17.9522	32.3199	24.788	11.8487	11.4094	11.5725
osa-MIR5832-p5	CATATCCGTCCTCACCCTGAC	21	Chr12	+	21168996	21169086	catcaggagttgtcatgccaCATATCCGTCCTCACCCTGACCATTAGTGGAGAGGTGCGCATttggcggagcggttgctgtcagcactgag	1	268.21	423.88	198.538	269.974	242.195	267.035	243.438	251.007	230.128
osa-MIR5832-p3	CATTAGTGGAGAGGTGCGCAT	21	Chr12	+	21168996	21169086	catcaggagttgtcatgccaCATATCCGTCCTCACCCTGACCATTAGTGGAGAGGTGCGCATttggcggagcggttgctgtcagcactgag	1	125.255	178.44	91.7772	49.0234	58.9122	61.97	76.4782	61.4353	75.3867
osa-miR5834	ACGGATGTAGAAATTGGTGAT	21	Chr6	-	4758584	4758701	taacttgcacACGGATGTAGAAATTGGTGATtttacagaggcgttagctcaaGAATTATAGTATGCATTCGACactctgaatatgatctgaattttgttacatccctgaaacaagaaa	1	53.0974	17.7756	99.2692	15.8808	16.3645	0	23.6975	19.3082	19.8386
osa-miR5836	TGAGCAGCCGGACCATGGGAT	21	Chr6	-	17701867	17701955	ttacgaggcaTGAGCAGCCGGACCATGGGATattcaggcactcctggtgtttcacattcctaatggcctctactgtagctgccatgtaa	1	159.292	147.674	111.444	138.785	138.28	136.334	120.642	175.529	82.6609
osa-miR5837.1	ATGTTGGAATGACATGCAGCT	21	Chr11	-	24702142	24702225	tgatgtggagcgttcggcaATGTTGGAATGACATGCAGCTTCGAAGACATTCTTGATGCTTtccaagcctatagctgtacagag	1	23.145	27.3471	18.73	48.3329	74.4585	74.3641	52.7808	66.7011	61.4997
osa-MIR6250-p5	TCGTCCTCTCTTGTTCTTGTTA	22	Chr6	+	28264615	28264740	tgttttttttctttttggttgaaTCGTCCTCTCTTGTTCTTGTTAaggtgggggcaccaatatatcaccatggtgccagccatctctgcgagaaGGGGATAGATCGACGCGTCAAGAaatcgtttc	1	702.52	140.838	522.568	570.329	518.755	508.154	168.037	160.609	195.741
osa-MIR6253-p3_1ss18AT	ATCATTTTCCTCTCATTT	18	Chr7	-	25019014	25019092	atatcaattagaggaaagtgggcagttgggttaagcttattctgttttctccaacaATCATTTTCCTCTCATTAgacct	1	148.401	23.9287	94.5867	4.83329	0	0	0	0	0
osa-MIR6255-p3	ACAATCATTTTTCCCACATGT	21	Chr7	-	25018786	25018870	aaaccagttttgggaaaaatGGGCAGTTGAGTTCGGCCAAtttatctatggtttcctcaACAATCATTTTTCCCACATGTtatca	1	16.3377	0	12.1745	0	0	0	0	0	0
peu-MIR2916-p5_1ss5AG	TACCGTCCTAGTCTCAACCATA	22	Chr2	+	28720343	28720433	tgggggctcgaagacgatcagaTACCGTCCTAGTCTCAACCATAaacgatgccgaccAGGGATCGGCGGATGTTGCTTataggactccgcc	1	11460.9	3063.56	10575	5251.72	4977.26	5194.22	1068.54	1215.54	1340.43
peu-MIR2916-p3_1ss7TC	AGGGATCGGCGGATGTTGCTT	21	Chr2	+	28720343	28720433	tgggggctcgaagacgatcagaTACCGTCCTAGTCTCAACCATAaacgatgccgaccAGGGATCGGCGGATGTTGCTTataggactccgcc	1	4330.84	1972.41	4024.15	2004.44	1966.19	2004.45	517.036	556.428	678.481
stu-MIR8005c-p5_1ss13AG	TTAGGGTTTAGGGTTTAGGGT	21	Chr4	-	1304	1503	ggtTTAGGGTTTAGGGTTTAGGGTtTAGGGTTTAGGGTTTAGGGTTagggtttagggtttagggtttagggtttagggtttagggtttagggtttagggtttagggtttagggtttagggtttagggtttagggtttagggtttagggtttagggtttagggtttagggtttagggtttagggtttagggtttagggttt	1	12.2533	5.46943	6.55551	0	12.2734	0	0	0	0
stu-MIR8005c-p3_1ss12AG	TAGGGTTTAGGGTTTAGGGTT	21	Chr4	-	1304	1503	ggtTTAGGGTTTAGGGTTTAGGGTtTAGGGTTTAGGGTTTAGGGTTagggtttagggtttagggtttagggtttagggtttagggtttagggtttagggtttagggtttagggtttagggtttagggtttagggtttagggtttagggtttagggtttagggtttagggtttagggtttagggtttagggtttagggttt	1	12.2533	32.1329	0	28.3093	26.1832	12.394	18.3117	0	12.5645
mes-miR160c_R+2	TGCCTGGCTCCCTGTATGCCGCA	23	Chr2	-	3511639	3511736	gtagtgtgTGCCTGGCTCCCTGTATGCCACAcatgtagaccaacccatggtgtctggttgcctactgggtggcgtgcaaggagccaagcatgcatgcc	1	17.6991	9.57149	16.857	34.5235	13.0916	15.7742	8.61727	12.2871	15.8709
bdi-miR166j_R+1_1ss21TC	TCGGACCAGGCTTCATTCCTCT	22	Chr2	-	32435076	32435246	cttcattaaattcattggccatggtggcttgtggGGAATGTTGGCTGGCTCGAGGTatccacatcttaattcctctccggcgatcgagccggctcgggcgtgtggaagcgTCGGACCAGGCTTCATTCCTCGcaagccgatgcatccatggcgtctcgatctgtagtgtgt	74	64.6699	50.934	60.8726	39.3568	38.0475	34.9286	40.932	38.1776	39.6772
gma-miR166m_L+1R+1_1ss20CT	TCGGACCAGGCTTCATTCCTCT	22	Chr10	-	14483242	14483336	tcttgttgagaggaatgtcgtctggcctgagatcgtaccacagtggtgggtacacgtggacggtcTCGGACCAGGCTTCATTCCCCTcaacaact	18	64.6699	50.934	60.8726	39.3568	38.0475	34.9286	40.932	38.1776	39.6772
bdi-miR166b-5p_R+1	GGAATGTTGTCTGGCTCGGGGT	22	Chr2	+	26130069	26130177	cactttgaggGGAATGTTGTCTGGCTCGAGGTgcatggagaaacctctgatcgatcaggtttgatctgtagagactgatctcggaccaggcttcattcccctcaagtaa	1	20.4221	25.2961	36.5236	0	0	9.01382	0	0	8.59673
mtr-miR166a_1ss21CA	TCGGACCAGGCTTCATTCCCA	21	Chr3	-	30392735	30392833	tgatccatggctgttgagaggaatgacgtccggtctgaagatcgccgtccccaggcggtggctTCGGACCAGGCTTCATTCCCCatgactcatggaacc	75	291.355	269.027	253.792	346.271	302.334	337.455	376.467	264.61	255.588
mtr-miR167b-5p_R+1	TGAAGCTGCCAGCATGATCTGT	22	Chr10	-	14723106	14723237	atggtgcaccacaagtggaTGAAGCTGCCAGCATGATCTGAtcacagtagttctctagctgatgatgatttacaaaacctagagacatgcatcagatcatctggcagtttcatcttctcatggcagcacaaa	12	5.44589	13.3317	3.74601	6.55947	17.1827	8.45046	40.932	26.3294	25.4596
bdi-miR169c-3p_2ss5GA9-T	GGCAAGTTTGTCCTTGGCTAC	21	Chr4	-	30712254	30712387	tgtgaggaggagaacgggatgcagccaaggatgacttgccggctcctggtattgggggaatctcagctttgctgaagcgccttggagttagccGGCAAGTCTGTCCTTGGCTACacctagctctcttcttctag	4	9.53031	10.2552	9.36502	0	0	0	10.7716	0	0
gma-miR171m	TTGAGCCGCGTCAATATCTCA	21	Chr3	+	21191605	21191716	aaaagaggtattggcgtgcctcaatccgaaggcatggctgattacaggcacctcgaccgatctagcgcatgcagccatgtttcttggaTTGAGCCGCGTCAATATCTCTcct	13	12.2533	28.3726	15.4523	69.7375	60.5486	69.2938	33.3919	15.7976	14.5483
mtr-miR390_R+1	AAGCTCAGGAGGGATAGCGCCA	22	Chr3	-	34275138	34275303	tttaggcgttcaaagggagagatgttttgaggaagggtatggaacaatccttgAAGCTCAGGAGGGATAGCGCCTcgaaatcaaactaggcgctatctatcctgagctccatggtttgttcttaccacacgaccaattaaatctgcagtctccacgcacacctctg	52	44.9286	36.9186	36.5236	67.6661	44.1841	55.2097	24.7746	37.7388	40.9998
bdi-MIR529-p5_1ss7GA	TAAAGGAAGAAGAGAGAGAGT	21	Chr2	+	16227775	16227923	tcagtatcgagatgtacatcgaggcTAAAGGAAGAAGAGAGAGAGTacagccttagttcagatcacatatgactatcttttgcgagtctgatcgatactctgatgaaggctgtacCCTCTCTCTTCTTCTCTTAGCttcttgatgcttt	1	10.8918	0	0	11.738	9.00047	13.5207	7.54011	0	18.516
bdi-miR2118a	TTTCCGATGCCTCCCATTCCTA	22	Chr11	-	7807591	7807773	gatgagccaggaagaggaagaaagaggtaatctaagagcagtgggagtgggaacatggtggaaaaatgagatatcagttttcacttctagaattggaggtggatatatttgtctcactatTTTCCGATGCCTCCCATTCCTAtcgttcttaggtgctccttcctcttcctttcagctcatata	1	2692.99	3401.3	2493.9	3194.81	3646.83	3543.56	2510.86	2420.55	2227.22
zma-miR2118d_L+1	CTTCCTGATGCCTCCCATGCCTA	23	Chr4	-	21647609	21647790	gaagtggatcaggaagaggaagaaaagagggtctgagagcggtgggcatgggaacatggaggaaagcccaaactcttcttcgcctctagaactaggggctgagatttggtttccttgtTTTCCTGATGCCTCCCATGCCTAttgttctcagatgctccttcctcttccttttggttcgcaca	2	80.3269	63.5821	78.6662	14.4999	17.1827	21.4078	16.1574	18.4306	22.4838
zma-miR2275b-5p_1ss12CG	AGGATTAGAGGGAACTGAACC	21	Chr7	-	16719630	16719719	tgtgccatttgaaatgAGGATTAGAGGGAACTGAACCtttgatgaagatcagaaggttcagtttccataTCTCACCTTGAATGGCCCATC	2	212.39	127.164	283.292	90.1064	68.3218	70.9839	58.7051	68.4564	57.8626
bdi-miR2275b_2ss10TC22AG	TTCAGTTTCCTCTAATATCTCG	22	Chr8	-	3736591	3736686	tgtgccatttgaaatgAGGATTAGAGGGAACTGAACCattttgatgaatatcagaaggTTCAGTTTCCTCTAATATCTCGccttgaatggcccatc	3	1970.05	1599.81	1884.71	2313.08	3262.26	3052.87	4522.99	4470.29	4056.67
zma-miR2275b-5p_2ss12CG20CT	AGGATTAGAGGGAACTGAATC	21	Chr8	-	4403822	4403902	aaagtgAGGATTAGAGGGAACTGAATCacacccatctggaacaaaagatggatggTTCAGTTTCTTCTAATATCTCAcatt	4	19.0606	5.46943	36.9918	0	0	0	0	0	0
bdi-miR2275b	TTCAGTTTCTTCTAATATCTCA	22	Chr8	-	4403822	4403902	aaagtgAGGATTAGAGGGAACTGAATCacacccatctggaacaaaagatggatggTTCAGTTTCTTCTAATATCTCAcatt	4	543.228	257.747	578.29	327.973	378.429	371.257	454.561	473.49	457.28
ptc-miR6478_R-1	CCGACCTTAGCTCAGTTGGT	20	Chr8	+	5862001	5862070	aaaCCGACCTTAGCTCAGTTGGTagagcggaggactgtagtctgtgcagatcaatccggcaggtcggact	1	9.53031	17.092	14.984	57.309	37.6383	49.576	0	11.4094	10.5806
mtr-miR159a	TTTGGATTGAAGGGAGCTCTA	21	Chr1	+	1215187	1215306	TTTGGATTGAAGGGAGCTCTGcatcttgatcccatatagtagtacatgtcactactgattgcatgtcttatatatttgccccctgttcatgttggatttgattttttcctggttccccat	27	13.6147	8.88782	11.238	7.94041	10.2278	13.5207	11.8487	10.0929	6.28223
sof-MIR159c-p3_1ss9AC	AGAAGAAGCTGGCGAAGA	18	Chr2	+	33914095	33914192	ccggccggccgacgtttcgctgatgtgatcgcttgcttgtttcgtttcgccgcagccgtcccacaagaccttccgcatcaAGAAGAAGCTGGCGAAGA	1	5.44589	0	5.15076	2.41665	0	0	0	0	0
mtr-miR160a_1ss21AT	TGCCTGGCTCCCTGTATGCCT	21	Chr10	-	18055767	18055798	TGCCTGGCTCCCTGTATGCCTgcaggagcggt	48	28.5909	23.2451	17.7935	21.7498	31.5017	31.5484	14.0031	7.89882	9.91931
htu-miR160a_R+1_1ss20CT	TGCCTGGCTCCCTGTATGCTT	21	Chr4	-	26014754	26014872	tcggcgggcgggaggcggatgccggcgtagagcatcagattcggctgcaggttgccgatgtggaactccgggaacggtgaagcgaactgcgcaTGCCTGGCTCCCTGTATGCCTgcagg	1	16.3377	7.17862	18.2618	22.4403	20.0465	16.3376	8.61727	11.8482	4.95965
ath-MIR169c-p5_2ss12GA20AC	TGGAGATGATGATTTATATC	20	Chr1	-	12922921	12923024	tttgctttgttcatgttctttTGGAGATGATGATTTATATCagaggctgtttctgaggatgagccttgagctcacccagtgctgcaaaagaactgatttgccgt	1	488.769	121.695	530.997	93.904	76.0949	61.97	26.929	35.9835	46.2901
ppe-MIR169i-p5_2ss1CT19GT	TCTTTCTCTTCTTTCTTTT	19	Chr12	-	18899811	18899949	TCTTTCTCTCCTTTCTTTTcttttttccttctccctctccctcggcttctcccttcctctctctctcttggctctctctctccctacccgaggcggcggtggcgacagcacgcacggaggggggggggggggggcggcg	3	12.2533	0	7.02376	0	0	0	0	0	0
gma-MIR171s-p3_2ss12AC18TC	CATCTTTGCATCTGAATC	18	Chr2	+	26263807	26263934	cttagatctgtttggattgtgaggaggtaattgatgcataatccaacacttgatcagaggacggcttctgtcgtccatgtgacgttacaCATCTTTGCATCTGAATCcaatcacagaacagatcttat	2	27.2295	8.20414	11.238	0	0	0	0	0	0
nta-MIR172e-p3_2ss15CG19TA	ATTGGAACGATACAGAGAA	19	Chr11	+	23227832	23227862	acatccgataaaATTGGAACGATACAGAGAA	2	35.3983	8.20414	37.9283	26.9283	26.5923	25.9147	0	5.26588	5.95159
nta-MIR172e-p3_2ss14CG18TA	TTGGAACGATACAGAGAA	18	Chr12	+	19953835	19953865	acatccgataaaaTTGGAACGATACAGAGAA	2	15.6569	5.46943	11.238	5.869	9.8187	7.8871	0	0	2.64515
nta-MIR172e-p5_2ss14CG18TA	TTGGAACGATACAGAGAA	18	Chr4	+	19217352	19217478	TTGGAACGATACAGAGAAgattagcatggcccctgcgcaaggatgacacgcacaaatcgagaaatggtccaaatttttttgaggttttacgcactggtccctggcggtgtagttttttcttacggat	2	15.6569	5.46943	11.238	5.869	9.8187	7.8871	0	0	2.64515
pvu-MIR319c-p3_2ss15TC19CA	ATAACTCTGCTTGCCACTATT	21	Chr11	+	25136902	25136934	atacaacgcagtATAACTCTGCTTGCCACTATT	1	25.868	31.4492	41.2061	40.7378	49.0935	40.5622	31.2376	30.7176	40.9998
bdi-miR394_R+1	TTGGCATTCTGTCCACCTCCA	21	Chr2	+	27148133	27148285	tgggcttatcaaaggggcgcttactgagagttctTTGGCATTCTGTCCACCTCCTtgtcgaatcctcagagacagaaatctcatatctgttgatcttggaggtgggcatactgccaatggAGCTGTGTAGGCCTCCCTTTGtaaaacccatat	24	36.079	35.2094	30.4363	44.1901	27.8196	24.2247	37.7005	39.9329	36.0402
bdi-MIR394-p3_1ss13TC	AGCTGTGTAGGCCTCCCTTTG	21	Chr2	+	27148133	27148285	tgggcttatcaaaggggcgcttactgagagttctTTGGCATTCTGTCCACCTCCTtgtcgaatcctcagagacagaaatctcatatctgttgatcttggaggtgggcatactgccaatggAGCTGTGTAGGCCTCCCTTTGtaaaacccatat	24	59.9048	46.4901	76.7932	10.3571	13.9098	25.9147	11.8487	13.1647	8.59673
zma-miR394a-5p_R+1	TTGGCATTCTGTCCACCTCCA	21	Chr1	+	40443559	40443634	gcccaggcatgtcatcttcatgtgcttaccgtagaattctaagcaccagatatTTGGCATTCTGTCCACCTCCTtc	24	36.079	35.2094	30.4363	44.1901	27.8196	24.2247	37.7005	39.9329	36.0402
lus-MIR399b-p3_1ss14GT	TGAATTGTATATGTTTTCTGC	21	Chr3	+	27561245	27561276	tttgcggaTGAATTGTATATGTTTTCTGCcaa	1	16.3377	4.78575	13.111	0	0	0	7.54011	7.89882	9.91931
mtr-miR408-3p_L-1R+2	TGCACTGCCTCTTCCCTGGCTT	22	Chr1	+	12301694	12301836	ggatgaggcagagcatgggatggggctatcaacagatgtagattattccttgcacaagagatgatgatgagctgtgaatgagttctgagagatggctggtgttgttgttgctccctccccTGCACTGCCTCTTCCCTGGCTCc	18	174.268	142.205	350.252	35.214	31.0925	38.3088	46.3178	78.1106	56.2094
ghr-miR482a	TCTTTCCTACTCCTCCCATACC	22	Chr5	-	24197797	24197875	gacgagctgtgttaaagttgTCTTCCCTACTCCTCCCATACCcactatgggaagaatagaaaggttgacatggtttgag	2	36.7598	29.3982	44.9521	14.4999	41.7295	40.5622	36.6234	29.84	42.3224
zma-MIR529-p3_2ss3TC18GA	TGCCCAGTGATGATGAAA	18	Chr4	+	27239779	27239873	acttcacgtgattgatgttcaagcagtttcatgtttcatatttaattgttacatcttagtagagtgcttgttatgccTGCCCAGTGATGATGAAA	1	12.2533	0	8.42852	0	0	0	0	0	0
aly-MIR858-p3_2ss6TA18CA	TGAGAATGAAAAAGTAGA	18	Chr11	+	25570067	25570184	tttggcttgcattccacatttctaatgatattcttattcttattactatagatcataattttgtgagaaaagttattatataTGAGAATGAAAAAGTAGAgagaaggaagaagcttgg	1	31.3139	11.6225	34.6506	0	0	0	0	0	0
mdm-MIR858-p3_2ss17TG18CT	ATGGAATGTTGATAGGGTGAA	21	Chr12	-	18846969	18847007	agccagccgagaaatagATGGAATGTTGATAGGGTGAAt	1	35.3983	29.3982	35.5871	9.66659	8.18225	0	20.466	14.0423	10.5806
aly-MIR868-p3_2ss9TC17GA	TTATGACACGAAATACATTT	20	Chr2	+	18186065	18186126	taatgtcataaatataataaaacaaatataaggatactgcatTTATGACACGAAATACATAT	1	17.6991	0	14.0475	0	18.8192	0	0	0	0
mtr-MIR1509b-p5_2ss3AC18CT	TGCGATGAGGATATTATT	18	Chr3	-	31184876	31184953	tctgtgttctttgctttggaggaggctgtTGCGATGAGGATATTATTctccctcttctgaaggcattgaggacgctcg	1	12.2533	0	6.55551	0	0	0	0	0	0
gma-MIR1520f-p5_2ss6AT18TC_2	ATGAATGATGAAATGCACT	19	Chr5	-	3009230	3009312	ATGAATGATGAAATGCACTgggcgccgagcagtgaattacgccacgttttgatggatatgcgttttgcctagaaagcattgtc	2	67.3929	25.9798	72.5789	11.3928	9.00047	6.76037	6.46295	0	3.96772
gma-MIR1520f-p3_2ss6AT18TC	ATGAATGATGAAATGCACT	19	Chr5	-	3009698	3009828	acctcttcgttttttttcctttcatcttagatggcatttgttttttatcctttcattgagatcttaggatgttttaatcttttaatcaaacatctgttttgttatggtattATGAATGATGAAATGCACTg	2	67.3929	25.9798	72.5789	11.3928	9.00047	6.76037	6.46295	0	3.96772
gma-MIR1520f-p5_2ss6AT18TC_1	ATGAATGATGAAATGCAC	18	Chr5	-	3011457	3011538	ATGAATGATGAAATGCACtgggctccgagcagtgaattacgctgcgttttgatggatatgcatttgcctagaaagcattgac	2	36.7598	17.092	44.0156	7.59517	6.13669	6.76037	6.46295	0	3.96772
mdm-MIR2118a-p5_2ss8GA18TC	TTCCTCTACCTCCTCCTCTTC	21	Chr11	+	13552624	13552764	TTCCTCTACCCCCTCCTCTTCctacctcattttctcaatgtcagaataagttggaatatcacacttattctcttcatctgagcaaggatagcacgctatccctccctctcccagctctacttccatcatacttaacaaaca	1	20.4221	12.9899	27.1586	3.79759	0	4.50691	0	3.07176	3.63708
mdm-MIR2118a-p3_2ss8GA18TC	TTCCTCTACCTCCTCCTCTTC	21	Chr12	+	4660694	4660738	gttgggatgggtcgaaaagattttTTCCTCTACCTCCTCCTCTTC	1	20.4221	12.9899	27.1586	3.79759	0	4.50691	0	3.07176	3.63708
zma-miR2118c_L+1_1ss6TC	CTTCCCAATGCCTCCCATTCCTA	23	Chr4	-	21654286	21654468	ggcagtgagtcgggaagaggaagaaagagggtctaagaatggttggaatgggaacatggaggaaacctaaacctttagtttccatctctgacaatagaggtggaaatttggctgagtgTTTCCCAATGCCTCCCATTCCTAttattcttaatcactccttcctcttccttttgacttgctcaa	3	13.6147	13.6736	7.49202	8.28565	19.6374	15.7742	24.7746	20.1859	15.8709
zma-MIR2275b-p5_2ss17AT19CT	TTCAGTTTCCTCTAATTTT	19	Chr11	+	28934607	28934698	tTTCAGTTTCCTTTAATTTTaattaatttggtcattgatagcatttttggttgcagatggatgtaccgatggattggcctgggaagctgtcg	2	4.76515	0	0	7.94041	4.90935	6.76037	4.84721	0	4.62901
zma-MIR2275b-p3_2ss17AT19CT	TTCAGTTTCCTCTAATTTT	19	Chr12	-	2300037	2300144	gcaaaaggaaatactggagtatcaaaacatatgctctacactagaaattgcagggaagtttgtatataagagagcatgggagagggagtTTCAGTTTCCTTTAATTTT	2	4.76515	0	0	7.94041	4.90935	6.76037	4.84721	0	4.62901
mtr-MIR2592bj-p5_2ss10TC17AT	TCCCACTGTCCCTGTCTA	18	Chr4	+	17706183	17706243	TCCCACTGTCCCTGTCTActatcccgcgaaaccacagcgaagataatgggcttggcggaat	2	4.76515	3.41839	7.96027	0	0	0	0	0	0
mtr-MIR2592ay-p5_2ss6AG17CG_2	GAGTCGGGTTGTTTGGGAA	19	Chr9	+	6288	6317	GAGTCGGGTTGTTTGGGAAtgcagcccaaa	1	40.1634	20.5103	34.1823	4.48806	5.72757	4.50691	0	4.38823	0
mtr-MIR2592bj-p3_2ss12TC19AT	ATTCCCACTGTCCCTGTCT	19	Chr9	+	8251	8377	aagcgcgggtaaacggcgggagtaactatgactctcttaaggtagccaaatgcctcgtcatctaattagtgacgcgcatgaatggattaacgagATTCCCACTGTCCCTGTCTactatccagcgaaa	2	42.8864	19.8267	60.4044	12.0832	10.2278	13.5207	0	3.07176	3.30644
mtr-MIR2592ay-p5_2ss6AG17CG_1	GAGTCGGGTTGTTTGGGA	18	Chr9	+	22144	22173	GAGTCGGGTTGTTTGGGAatgcagcccaaa	1	40.1634	20.5103	34.1823	4.48806	5.72757	4.50691	0	4.38823	0
mtr-MIR2592bj-p3_1ss12TC	ATTCCCACTGTCCCTGTC	18	Chr9	+	24107	24233	aagcgcgggtaaacggcgggagtaactatgactctcttaaggtagccaaatgcctcgtcatctaattagtgacgcgcatgaatggattaacgagATTCCCACTGTCCCTGTCtactatccagcgaaa	2	10.211	0	6.08726	3.45235	5.31846	9.01382	4.30863	0	2.31451
mtr-MIR2603-p3_2ss9AC17AC	GTCCCTGCCCTTTGTACA	18	Chr2	+	28720873	28720998	cccgggtaatcttgggaaatttcatcgtgatggggatagatcattgcaattgttggtcttcaacgaggaatgcctagtaagcgcgagtcatcagctcgcgttgactacGTCCCTGCCCTTTGTACA	1	14.9762	4.78575	11.7063	3.45235	6.13669	8.45046	0	0	2.64515
han-miR3630-3p_L-1_1ss2GA	ATGGGAATCTCTCTGATGCTT	21	Chr8	-	21041999	21042100	gcaggtgatgagaagcaagacagggacatcagatctccttccgtggggagtgatcgactaaagtctcaATGGGAATCTCTCTGATGCATtctttttaccaat	2	791.696	177.414	605.917	940.075	751.54	784.203	79.7097	90.8364	89.9351
rgl-miR5139	AAACCTGGCTCTGATACCA	19	Chr3	+	19372292	19372380	atgggagccttccctacatggtttacctcgttcgaaatcttctctctaggcggtgaagcccaataaagagAAACCTGGCTCTGATACCA	1	10.8918	6.49494	15.9205	35.214	36.411	23.6613	0	0	0
mtr-MIR5205b-p5_2ss7CA18CA	TAGGGAAGGAGGGAGTAATT	20	Chr7	+	9564501	9564584	attTAGGGAAGGAGGGAGTAATTaattaacatatatttttttaaaaaaacaaggaattaattggagccgattctatccgtggct	1	13.6147	4.10207	10.7698	0	0	0	0	0	0
mtr-MIR5206a-p3_2ss8GT21GT	AATCATGTGATCCTGTTGGTT	21	Chr4	+	21056420	21056490	actcgaccaaccgtcacttgctagacacgagccgcgatcatcgtgtAATCATGTGATCCTGTTGGTTgttg	1	23.145	37.6023	14.984	42.1187	63.0033	47.3226	71.0924	63.1906	45.6288
mtr-MIR5298a-p3_2ss4AG17GA	TGAGGATGAAGAAGAAAA	18	Chr1	+	19004907	19004928	ggagTGAGGATGAAGAAGAAAA	1	18.3799	7.17862	22.476	10.0118	6.5458	9.01382	0	0	0
mtr-MIR5298a-p5_2ss4AG17GA	TGAGGATGAAGAAGAAAA	18	Chr7	+	3673657	3673771	ttaccagttggcatggtTGAGGATGAAGAAGAAAAtcagacggattcccattgatttcaaatcgaaatgtgatctttaaccagctacttccgactcaaattcatgccattggata	1	18.3799	7.17862	22.476	10.0118	6.5458	9.01382	0	0	0
stu-MIR5303j-p5_2ss10GT17CT	ATTCAAATTTCTGCCCTA	18	Chr9	+	27699	27793	cgacgcatcATTCAAATTTCTGCCCTAtcaactttcgatggtaggataggggcctaccatggtggtgacgggtgacggagaattagggttcgatt	1	8.84957	0	7.96027	0	0	0	0	0	0
gma-MIR5368-p3_2ss2AT19CA	GTGAGATACCACTCTGGAAGA	21	Chr1	+	33587648	33587691	ggcccgagccatcaGTGAGATACCACTCTGGAAGAgctcggatt	1	5.44589	2.73471	4.68251	0	0	0	0	0	0
mtr-MIR5559-p5_2ss13AG17CG	AAGAAGAAACACGGAAGG	18	Chr12	-	22740128	22740150	AAGAAGAAACACGGAAGGtgaag	1	12.2533	0	8.42852	0	0	0	0	0	0
bra-MIR5721-p3_2ss13TG20CT	TTCTTCACTACTGCATTTTTC	21	Chr7	-	7009695	7009796	aaaggggaagagatcgatagcccagcagctgctacaagccctagccgccatcacccaaatcgctgctgccgtcgcgatttgTTCTTCACTACTGCATTTTTC	1	12.2533	0	9.36502	0	0	0	11.8487	16.6753	15.2096
hbr-MIR6173-p5_1ss3TG	GAGACCCCAGTAGTCCTA	18	Chr10	+	20454100	20454213	gagacgaaagctaggggagcaaatgggattaGAGACCCCAGTAGTCCTAgccgtaaacgatggatactaggtgctgtgcgactcgacccgtgcaGTGCTGTAGCTAACGCGTTA	1	4.76515	0	0	0	2.86379	0	0	0	0
hbr-MIR6173-p3_1ss3TG	GAGACCCCAGTAGTCCTA	18	Chr4	+	9094888	9094944	gagacgaaagctaggggagcaaatgggattaGAGACCCCAGTAGTCCTAgccgtaaa	1	4.76515	0	0	0	2.86379	0	0	0	0
gma-miR6300	GTCGTTGTAGTATAGTGG	18	Chr9	+	10344848	10344929	ctgagGTCGTTGTAGTATAGTGGtgagtattcccgcctgtcacgcgggtgacccgggttCGATCCCCGGCAACGGCGCTAtt	2	2720.22	657.357	1762.96	633.507	871.409	829.272	228.896	251.007	278.071
ath-miR8175_L+1	CGATCCCCGGCAACGGCGCCA	21	Chr9	+	10344848	10344929	ctgagGTCGTTGTAGTATAGTGGtgagtattcccgcctgtcacgcgggtgacccgggttCGATCCCCGGCAACGGCGCTAtt	2	12.2533	9.91333	21.5395	7.94041	2.86379	5.63364	0	0	3.63708
gma-miR6300_R+5_3	GTCGTTGTAGTATAGTGGTGAGT	23	Chr9	+	10350383	10350498	atatcactttgagctgtaccgcacacgtaatcaccaatgaaGTCGTTGTAGTATAGTGGTGAGTattcccgcctgtcacgcgggtgacccgggtTCGATCCCCGGCAACGGCGCCT	2	211.709	51.6177	248.173	30.3807	13.9098	32.6751	18.3117	25.8906	20.4999
ath-miR8175_L+2	TCGATCCCCGGCAACGGCGCCA	22	Chr9	+	10350383	10350498	atatcactttgagctgtaccgcacacgtaatcaccaatgaaGTCGTTGTAGTATAGTGGTGAGTattcccgcctgtcacgcgggtgacccgggtTCGATCCCCGGCAACGGCGCCT	2	80.3269	36.5768	94.5867	34.5235	22.0921	26.4781	0	10.9706	15.5403
gma-MIR6300-p3_1ss6AG	GTGGTGAGTATTCCCGCC	18	Chr1	+	2278999	2279142	gatgctgtgacaggctatctttcatactaaccagtatgtatctgagattttggttgtttaaataagatcatatataaatgttttggttgaaaaccaacaaggtcgttgtagtataGTGGTGAGTATTCCCGCCtgtcacgcggg	1	119.129	33.8421	120.34	50.0591	66.6853	60.8433	5.92437	12.2871	14.5483
gma-miR6300_R+5_1ss1GN	NTCGTTGTAGTATAGTGGTGAGT	23	Chr1	-	28144531	28144613	agggctaactctataaagataaaattgtgttttcccgaaaacaaccaaGTCGTTGTAGTATAGTGGTGAGTattcccgcctgt	2	331.519	86.8271	434.537	53.1662	25.7741	51.2661	21.0046	29.84	25.1289
gma-miR6300_R+3_2	GTCGTTGTAGTATAGTGGTGG	21	Chr1	-	30735142	30735275	gaatatgctgcttcgatgtgccgatgctctagcgggcgattctgatggccgccagggatatcctatcatcgaataaaatttaaaaatttagaaatgttgagcgcaacaaaGTCGTTGTAGTATAGTGGTGAgta	1	293.397	164.083	294.998	43.1544	33.1381	28.1682	27.4675	35.9835	24.4676
gma-miR6300_R+5_2	GTCGTTGTAGTATAGTGGTGAGG	23	Chr1	-	33153201	33153344	aGTCGTTGTAGTATAGTGGTGAGTattcccgcctgtcacgcgggtgacccgggttcgatccccggcaacggcgaaattgtttttttccctatttttgtttctgcatcttgacattttgctacacttaacgctgtccacaactcc	2	211.709	51.6177	248.173	30.3807	13.9098	32.6751	18.3117	25.8906	20.4999
gma-miR6300_R+6	GTCGTTGTAGTATAGTGGTGAGTA	24	Chr2	+	3623224	3623302	aaaGTCGTTGTAGTATAGTGGTGAGTAttcccgcctgtcacgcaggtgtgacccgggttcgatccccggcaacggcgtt	1	2216.48	619.754	2193.76	320.724	549.438	494.07	220.817	247.935	237.733
gma-miR6300_R+7	GTCGTTGTAGTATAGTGGTGAGTAT	25	Chr3	+	17204613	17204770	attgaggcaagcaaGTCGTTGTAGTATAGTGGTGAGTATtcccgcctgtcacgcgggtgacccgggttcgatccccggcaacggcgtttccagtttttttctttcttcagcttccacgattttcacttcccatacagcaacctgcggcttgtctcatg	1	501.022	124.429	461.695	84.2374	170.6	148.728	42.5477	51.7812	46.6208
gma-miR6300_R+5_1	GTCGTTGTAGTATAGTGGTGAGC	23	Chr3	-	4766467	4766545	taatGTCGTTGTAGTATAGTGGTGAGTattcccgcctgtcacgcgggtgacccgggttcgatccccggcaacggcgatt	2	211.709	51.6177	248.173	30.3807	13.9098	32.6751	18.3117	25.8906	20.4999
gma-miR6300_R+1	GTCGTTGTAGTATAGTGGT	19	Chr5	+	24723725	24723876	ttcataacgatttgtgttctcgttgtctagtcttgttaagattaaaagaaaaatgctggaaaccctgaagcaccgaaGTCGTTGTAGTATAGTGGTgagtattcccgcctgtcacgcgggtgacccgggttcgatccccggcaacggcgaca	2	1977.54	282.701	1185.14	325.902	368.61	353.229	114.717	152.272	147.136
gma-MIR6300-p5_1ss9AG	ATAGTGGTGAGTATTCCCGCC	21	Chr5	+	24727439	24727565	taaagcatccaaatcgttgtagtATAGTGGTGAGTATTCCCGCCtgtcacgcgggtgacccgggttcgatccccggcaacggcgatgacaattttttttttctttacgtcgaacgtttaatgctgag	1	118.448	37.2605	111.444	55.9281	61.776	57.4631	16.696	12.7259	16.2015
gma-miR6300_R+4	GTCGTTGTAGTATAGTGGTGAG	22	Chr5	+	24728834	24728876	gaagcaccgaaGTCGTTGTAGTATAGTGGTGAGtattcccgcc	1	1843.43	497.718	2231.22	500.591	344.064	423.65	222.972	253.201	193.096
gma-miR6300_L-1R+6	TCGTTGTAGTATAGTGGTGAGTA	23	Chr5	+	25321048	25321086	aagcacctaagTCGTTGTAGTATAGTGGTGAGTAttccc	1	40.8442	9.57149	46.8251	5.17853	7.36402	5.63364	0	0	0
gma-MIR6300-p3_1ss7AG	AGTGGTGAGTATTCCCGCC	19	Chr5	+	26183489	26183587	tcatatttacaaacgaggcaaagataccgataaataaatatgtgcctatcgacaactgaatatcgaagtcgttgtagtgtAGTGGTGAGTATTCCCGCC	1	40.8442	4.10207	35.5871	7.94041	13.5007	12.9574	0	0	4.62901
gma-miR6300_R+3_1	GTCGTTGTAGTATAGTGGTGA	21	Chr6	+	702339	702432	aGTCGTTGTAGTATAGTGGTGAgtattcccgcctgtcacgcgggtgacccgggttcgatccccggcaacggcgatttcactatttttttgccag	1	293.397	164.083	294.998	43.1544	33.1381	28.1682	27.4675	35.9835	24.4676
gma-MIR6300-p5_1ss7AG	AGTGGTGAGTATTCCCGCC	19	Chr7	+	502639	502786	aaaagaaagcaagcaaggtcgttgtagtatAGTGGTGAGTATTCCCGCCtgtcacgcgggtgatccgggttcgatccccggcaacggcgttctttttttcttctgttgccatttctcagcattttctgcatcagttctgctttttatg	1	40.8442	4.10207	35.5871	7.94041	13.5007	12.9574	0	0	4.62901
ptc-MIR6476a-p5_2ss12AG17GT	AGTGGAGATGAGACATTA	18	Chr1	+	15191524	15191548	AGTGGAGATGTGACATTAtctcggc	3	51.0552	6.83678	43.5473	4.14282	5.31846	0	0	0	2.97579
ptc-MIR6476a-p3_2ss12AG17GT	AGTGGAGATGAGACATTA	18	Chr6	+	923383	923452	aaaaatgtctctctaacggttcggtaccttggtaaaatggggttctgatcAGTGGAGATGAGACATTAag	3	51.0552	6.83678	43.5473	4.14282	5.31846	0	0	0	2.97579
ptc-MIR6476a-p3_2ss7AG19AC	CAGTGGGGATGAAACATGC	19	Chr6	+	923823	923889	caagtgtctctccaacggttctgcacctcaaatgaatggggtacaggtCAGTGGGGATGAAACATGC	3	22.4643	2.39287	22.9443	3.10712	0	0	0	0	2.31451
ptc-miR6478_R-2	CCGACCTTAGCTCAGTTGG	19	Chr2	+	31853021	31853053	CCGACCTTAGCTCAGTTGGtagagcggaggact	1	8.84957	5.12759	11.238	30.7259	37.2292	32.6751	4.30863	5.26588	5.95159
ptc-miR6478_R+2_1ss21GA	CCGACCTTAGCTCAGTTGGTAGA	23	Chr3	+	4701632	4701719	aaCCGACCTTAGCTCAGTTGGTAGAgcggaggactgtagttgttgcaggtaatccttaggtcgctggttcgaatccggcaggtcggat	1	49.013	12.648	63.6821	22.4403	25.365	20.2811	4.30863	3.94941	5.2903
ptc-miR6478_1ss21GA	CCGACCTTAGCTCAGTTGGTA	21	Chr8	+	19460519	19460655	ggcctctatcaatttatcaaccatttgtatcgagttagcctgcttttgcaggaacacaccacctgcttatttaagttctatacataataacaagaagtgttaaccacaaaCCGACCTTAGCTCAGTTGGTAgagcgg	1	60.5855	30.0818	71.1741	56.9638	40.093	39.9988	9.69442	4.38823	9.25802
lja-MIR7530-p5_2ss2CT21AC	CTGACCTTCCTCTTCCTCCAC	21	Chr1	-	34219431	34219508	CTGACCTTCCTCTTCCTCCGCgcgcggttggtgcatcgagtgcgtactaactcgaagccgattgaagctggcggactg	1	13.6147	0	0	0	0	0	0	0	0
bdi-MIR7758-p5_2ss6GC17TA	CTCTTCTTTCTTTTTGATT	19	Chr1	-	16303036	16303134	caggctgccttatagtaaaccagcctcctcCTCTTCTTTCTTTTCGATTacagaaaacaaatgaaaggtcggctgcatccagtattagcatgcagcgct	1	9.53031	2.39287	12.1745	0	0	3.94355	0	3.51059	2.97579
bdi-MIR7758-p3_2ss7GC18TA	TCTCTTCTTTCTTTTTGATT	20	Chr4	-	30126753	30126861	tttggggggggggggggaggaaaaatgcatgatgcatgattcatggttactcaaatgattagcccattaggtaattgtattttcattgcTCTCATCTTTCTTTTTGATT	1	44.9286	15.3828	41.2061	6.21423	5.72757	3.94355	7.54011	3.51059	2.97579
cpa-miR8155_L-1	AACCTGGCTCTGATACCA	18	Chr4	+	10408343	10408370	acctagggtcAACCTGGCTCTGATACCA	3	51.736	6.49494	46.8251	12.7737	13.5007	17.4643	0	0	0
ath-miR8175_L+2_1ss4AT	TCGTTCCCCGGCAACGGCGCCA	22	Chr1	-	16235569	16235591	aTCGTTCCCCGGCAACGGCGCCA	1	8.84957	8.20414	7.96027	0	0	0	0	0	0
ath-miR8175	GATCCCCGGCAACGGCGCCA	20	Chr10	+	11449164	11449197	aatgatcagcaactGATCCCCGGCAACGGCGCCA	1	25.1872	8.20414	17.7935	5.52376	2.86379	3.94355	0	7.89882	2.31451
ath-miR8175_L-1	ATCCCCGGCAACGGCGCCA	19	Chr6	+	15949233	15949280	ATCCCCGGCAACGGCGCCAgaaatgcttgttggtatttcttaacgaca	1	6.12663	3.76023	4.21426	0	0	0	0	0	0
gra-MIR8660-p5_2ss3AT18AC	CTTTTTTGGGTGATTTGC	18	Chr2	-	22166939	22166975	CTTTTTTGGGTGATTTGCtggaatgggggatcatgtt	1	14.9762	0	0	0	0	0	0	0	0
gra-MIR8750-p3_2ss13TC18TG	TCTGCGAGCTCACTGAGG	18	Chr11	-	8929620	8929722	tgatgaaatattgcagcgtcatcggcgtatatggagcatctaaagcgtgcgctgcggTCTGCGAGCTCACTGAGGtggccactgtcgattgtgatttttagga	1	13.6147	0	14.0475	0	0	0	0	0	5.95159
bol-MIR9410-p5_2ss4TG17TA	TTTGCAGACGACTTAAATA	19	Chr2	+	28716873	28717005	aacgggcggcgggctgaatccTTTGCAGACGACTTAAATAcgcgacggggcattgtaagtggcagagtggccttgctgccatgatccactgagatccagccccgcgtcgcacggattcgtccctccccccaca	1	29.9524	9.22966	23.4125	15.5356	8.18225	5.63364	4.30863	5.26588	4.95965
bol-MIR9410-p5_2ss5TG18TA_3	CTTTGCAGACGACTTAAATA	20	Chr9	+	9301	9409	gctgaatcCTTTGCAGACGACTTAAATAcgcgacggggcattgtaagtggcagagtggccttgctgccacgatccactgagatccagccccgcgtcgcacggattcgtc	1	29.9524	9.22966	29.4998	12.7737	7.36402	6.76037	0	0	3.63708
bol-MIR9410-p5_2ss5TG18TA_1	CTTTGCAGACGACTTAAA	18	Chr9	+	17229	17337	gctgaatcCTTTGCAGACGACTTAAAtacgcgacggggcattgtaagtggcagagtggccttgctgccacgatccactgagatccagccccgcgtcgcacggattcgtc	1	29.9524	9.22966	29.4998	12.7737	7.36402	6.76037	0	0	3.63708
bol-MIR9410-p5_2ss5TG18TA_2	CTTTGCAGACGACTTAAAT	19	Chr9	+	25157	25265	gctgaatcCTTTGCAGACGACTTAAATacgcgacggggcattgtaagtggcagagtggccttgctgccacgatccactgagatccagccccgcgtcgcacggattcgtc	1	29.9524	9.22966	29.4998	12.7737	7.36402	6.76037	0	0	3.63708
bdi-MIR9483a-p5_2ss9AG19CG_2	GGAATGGAGAATATCGTTGAT	21	Chr12	-	21072590	21072632	GGAATGGAGAATATCGTTGATgaagaagactacgatcaacccg	1	26.5487	12.9899	57.5949	0	0	0	0	0	0
bdi-MIR9483a-p5_2ss9AG19CG_1	GGAATGGAGAATATCGTTGA	20	Chr5	-	14083004	14083061	gtattgtcGGAATGGAGAATATCATTGAcgaagatgactacgatcagcccgatgagcc	1	26.5487	12.9899	57.5949	0	0	0	0	0	0
miR9564	ATGTGTTTCCTTTTTCCCCGA	21	Chr11	+	24794224	24794315	ATGTGTTTCGTTTTTCCCCGAcaacccgacttttaggaggttttttcccgacgaaccaacttttaggaggttttttttcccgacgaaacgac	1	20.4221	19.8267	19.6665	0	0	0	51.7036	62.3129	48.274
lus-miR159b_R+1_1ss21CT	TTTGGATTGAAGGGAGCTCTTT	22	0	0	0	0	0	6	83.0498	16.4083	30.9046	8.28565	13.0916	10.1406	0	6.14353	6.61287
cme-miR167a_R+2	TGAAGCTGCCAGCATGATCTACA	23	0	0	0	0	0	66	33.1292	21.4219	67.5842	86.7691	73.6402	118.682	154.393	178.309	101.287
mdm-miR167h_R-1_1ss19CT	TGAAGCTGCCAGCATGATTTT	21	0	0	0	0	0	9	19.5144	7.40651	22.1639	12.8888	19.2283	8.26267	8.97632	27.3533	23.2553
gma-miR390b-5p_R+1	AAGCTCAGGAGGGATAGCACCA	22	0	0	0	0	0	49	6.80736	7.52046	5.61901	14.1546	5.31846	3.94355	0	0	5.62094
sly-miR390a-5p_R+1	AAGCTCAGGAGGGATAGCACCA	22	0	0	0	0	0	12	6.80736	7.52046	5.61901	14.1546	5.31846	3.94355	0	0	5.62094
gma-miR394a-5p_R+1_1ss18TA	TTGGCATTCTGTCCACCACCA	21	0	0	0	0	0	26	12.2533	0	16.857	15.8808	8.18225	0	0	9.65411	17.1935
gma-miR408a-3p_L-1R+3	TGCACTGCCTCTTCCCTGGCTTT	23	0	0	0	0	0	21	255.73	160.778	588.748	21.98	16.5009	14.0841	45.2406	40.2255	36.0402
mdm-miR408a_L-1R+3	TGCACTGCCTCTTCCCTGGCTTT	23	0	0	0	0	0	1	255.73	160.778	588.748	21.98	16.5009	14.0841	45.2406	40.2255	36.0402
sly-miR482b	TCTTGCCTACACCGCCCATGCC	22	0	0	0	0	0	3	10.8918	9.57149	15.9205	7.59517	9.8187	13.5207	9.69442	10.5318	4.62901
gma-miR1511_R-2_1ss5AC	AACCCGGCTCTGATACCA	18	0	0	0	0	0	1	10.8918	2.27893	16.5449	2.07141	0	0	0	0	0
sly-miR1919c-5p	TGTCGCAGATGACTTTCGCCC	21	0	0	0	0	0	3	3.17677	0	0	0	0	3.00461	2.51337	0	0
mes-miR2275	TTTGGTTTCCTCCAATATCTTA	22	0	0	0	0	0	2	47.6515	35.5513	24.349	66.2852	114.551	96.8986	219.74	217.656	212.273
cpa-miR8155_L-1_1ss6TC	AACCCGGCTCTGATACCA	18	0	0	0	0	0	2	10.8918	2.27893	16.5449	2.07141	0	0	0	0	0
ath-miR8175_L-2	TCCCCGGCAACGGCGCCA	18	0	0	0	0	0	1	265.487	99.817	300.617	60.0709	42.5477	73.2373	32.3147	24.5741	22.4838
PC-3p-209625_24	ATGTCCAATCCGGTACTAGGTTGC	24	Chr10	-	8526314	8526470	caggtactccctccgtcccagaatatagcaacctaagaccggatgggacgtatcctagtactacgaatctggacatgcctcctgtctagattcatagtactaggatATGTCCAATCCGGTCCTAGGTTGCtatattctgggacggagggagtacaca	0	4.76515	5.81126	0	0	0	0	0	0	0
PC-3p-126166_66	AATATGTCTTTTTTACTTGAGAGT	24	Chr1	+	12940444	12940621	gtagaccgttaattctcaaggaaaaaagacgtatttacccttctgagtatattgcatgcctaacaactcagagagggcaAATATGTCTTTTTTACTTGAGAGTtaacggtcaacacacgatcaactgacggtagtggcatgagaggatgcgcaaatttggaccaatggcatataaggg	0	6.80736	3.76023	4.21426	2.41665	4.09112	14.6475	0	0	0
PC-3p-144882_51	TTTTTCTACCACACTTTAGA	20	Chr10	+	10823988	10824064	tccggttggaatcataaagtgtggtagaaaaaaaactacatatagtTTTTTCTACCACACTTTAGAgtctttctatt	0	18.3799	0	11.7063	0	0	0	0	0	0
PC-3p-46173_292	CGGCTGCCTTATGTGGACCGC	21	Chr3	-	24026037	24026123	atatattttcgctggcggtccacataaggcagccaccagcgaattcactggCGGCTGCCTTATGTGGACCGCcagcgtaaaatgaac	0	6.80736	6.1531	8.42852	14.4999	14.3189	15.2108	19.9274	17.1141	21.8225
PC-5p-171285_37	TTGGTAGGAATAGGAGGCATC	21	Chr11	+	7810711	7810894	gagcttaaaggaagaggaaggagtacctaagaTCGGTAGGAATAGGAGGCATCgggaaaacgcagagcaaatttctaactccgatactggagtagaaaatttagcttcaggctttcctccATGTTCCTATTCCCATCGCTCttagaggctctctttcttcctcttccctgctcactctcaagcc	0	4.76515	2.73471	0	2.41665	0	0	0	3.07176	0
PC-3p-52663_244	ATGTTCCTATTCCCATCACTC	21	Chr11	+	7810711	7810894	gagcttaaaggaagaggaaggagtacctaagaTCGGTAGGAATAGGAGGCATCgggaaaacgcagagcaaatttctaactccgatactggagtagaaaatttagcttcaggctttcctccATGTTCCTATTCCCATCGCTCttagaggctctctttcttcctcttccctgctcactctcaagcc	0	58.5433	76.9138	52.9124	77.3327	64.6398	56.8998	43.0863	35.5447	55.8788
PC-5p-44587_306	ATGACATAAGACGTCGCCTGG	21	Chr9	+	9005662	9005795	agatcaatcttcccagacagACGACATAAGACGTCGCCTGGgaagatacaccttcacaggccgcgcctcaagaggtccgccagggatatcttcccaggcgacgtcttatgtcatccgccagggaagattgagga	0	4.76515	3.76023	3.74601	2.41665	0	0	4.30863	3.07176	0
PC-3p-6747_2562	TATGAGGTGCTCTGCTGATCC	21	Chr9	-	9144067	9144204	catataaaggatCAGCAGAGCGCCTCATGTTTCccctttctattaattctactcaaatgatctattttatcttaaTATGAGGTGCTCTGCTGATCCtttatcaggccaggtcctttgatcaaacgcttgtgttaagaa	0	530.974	308.339	514.14	260.998	254.468	239.993	203.583	284.358	221.531
PC-3p-30486_492	TCTTAGATGGACCGCATGCGA	21	Chr8	+	4660250	4660416	aaaggtctactgaagacgcccgcatgcgaaaatagatcttcgcatgcggtcttgttaggtcgaccgcatgggaaaatatatcttcgcatgcggctTCTTAGATGGACCGCATGCGAagatctattttcgcatgcggccgtcttaagtgaccgcatgcgaagatcgat	0	22.4643	27.0053	26.2221	25.5474	20.8647	31.5484	14.5416	23.2576	20.8305
PC-5p-47790_279	TTTGACCGTGTGTTGACCGTTAAC	24	Chr5	-	3634378	3634564	gctctttccttatatgccattggtccaaatgccactaccgtcaTTTGACCGTGTGTTGACCGTTAACtctcaagtaaaaaagacatatttgccctctctgagttgttaggcatgccctatactcagaagggtaaatacgtcttttttccttgagaattaacggtcaacacacggtcaactgatggga	0	19.0606	27.0053	36.9918	41.7735	48.2753	50.7028	4.84721	4.38823	2.97579
PC-3p-38873_365	CTCGTCCTAGGTGAAACAGCC	21	Chr12	+	11171799	11171985	acaaaaccacaccatcgatgaatggattcacccgtgagatgacgtggttgttctatctaggttgaggacgtggcatcctattaatttttcgtgcgatggctggtaataggatgtcatgtcCTCGTCCTAGGTGAAACAGCCatgttatcccgtgggtgaatccattcatcgatagtgtggttttatg	0	6.12663	5.81126	4.68251	42.8092	25.7741	34.3652	15.0802	19.747	15.8709
PC-5p-10731_1639	TTTTTTGGCATTCTGTAACTTG	22	Chr2	+	10931671	10931810	gttgcattgtcgtttttgtgTTTTTTGGCATTCTGTAACTTGaccgccccttgcatatatatgcagccagctgaaattagccttggctggcatcctcaAGTTAGAGAATGCCAAAAACAcaaaggcggccgggatgctgt	0	54.4589	49.9085	68.3646	191.26	205.374	198.304	164.805	184.306	179.87
PC-3p-51283_253	AGTTAGAGAATGCCAAAAACA	21	Chr2	+	10931671	10931810	gttgcattgtcgtttttgtgTTTTTTGGCATTCTGTAACTTGaccgccccttgcatatatatgcagccagctgaaattagccttggctggcatcctcaAGTTAGAGAATGCCAAAAACAcaaaggcggccgggatgctgt	0	72.158	21.8777	58.0631	45.571	40.9112	18.0276	21.5432	19.3082	18.516
PC-5p-65208_183	TGAGGATCCCCTGACTTTGTG	21	Chr10	+	16260638	16260789	gtggccgcatgcatggaaTGAGGATCCCCTGACTTTGTGcattttacagttgtgccactaacatgtgggccatactaaagtggggctcacatatcagtggcatagctgcaaactgcacaaagtcagggatctgtttccgcatgcatggcgcc	0	5.44589	7.52046	4.21426	10.7023	8.18225	3.94355	11.8487	17.1141	8.26609
PC-3p-46071_293	AGCTCCACTTTAGTCCCTCCAACC	24	Chr3	+	29189704	29189807	tttaggtggtgtttggttggagggactaaagtggggctaaattttttgtgagagggactaaagtttAGCTCCACTTTAGTCCCTCCAACCaaacaccaccttat	0	10.8918	5.46943	9.36502	6.9047	20.4556	13.5207	0	0	0
PC-3p-28036_545	CTTATATTTTGAGACGGGGGA	21	Chr1	-	17596694	17596780	aagtactccctccatcaaaaaatataagaacctaggatatgtctcatccggtcctaggttCTTATATTTTGAGACGGGGGAgtagta	0	51.736	60.8474	47.7616	38.6663	55.6393	50.7028	43.0863	64.0682	56.2094
PC-5p-97037_102	TCTGAACCTTTTAGCCACGCT	21	Chr7	-	18673211	18673306	atgtccaaaTCTGAACCTTTTGGCCACGCTagccctagcgtggcagtgctggccagccactcggctggcgtggccaaaaggttcagttcatgaaaa	0	10.8918	8.88782	6.55551	11.0475	5.72757	0	14.0031	21.0635	9.25802
PC-5p-109587_84	TGGTAATAGAAAATAATCTGA	21	Chr3	-	14109085	14109156	acTGGTAATAGAAAATAATCTAAatcgttgatttcatttgatcgaaggtttagatctatttatactaccatc	0	9.53031	12.3062	0	0	0	0	11.8487	31.5953	7.93545
PC-3p-69115_169	TTATATGGACCGCTAGCGAAA	21	Chr8	+	20503992	20504082	tcagttttcactggcggtccacataaggcagccgccagtgaaaataatgttcaccagtggctgccTTATGTGGACCGCTAGCGAAAatata	0	14.9762	17.092	18.73	19.3332	13.0916	22.5346	16.1574	15.7976	15.2096
PC-5p-200199_26	TTGAGTAGATAGCATGAGGTA	21	Chr8	+	18934897	18935055	agcgagcaattctacggttcTTGAGTAGATAGCATGAGGTAcaaaagtttagtgtaaaatttgatacctcatggtacctagatacctaaaggtatcaaattaacaatagaaaaagtgatacctcatggtacctcctcaagaaccataaaattactcttt	0	9.53031	6.83678	0	0	0	0	0	7.89882	0
PC-5p-164448_40	ATTATCCCGTGCGGTCACTCGGCC	24	Chr1	+	24741256	24741362	ttagatttATTATCCCGTGCGGTCACTCGGCCcgccgcagctcctcgtctaagaaaatcggtactttcgcgtgcgggccggctgaccgcacgggataatcgattatc	0	16.3377	9.57149	13.111	0	0	0	0	0	0
PC-5p-94278_107	TGTTGACCGTTAACTCTCAAGTA	23	Chr1	+	23693104	23693276	ctctcatgccactaccgtcaattaaccgtgTGTTGACCGTTAACTCTCAAGTAaaaaagacatatttatcctctctgagttgttaggcatgccctatacttagaagggtaaattcgtctttgttccttgagaattaacggtcaacacacggtcaactgaagggagtggcatga	0	61.2663	12.3062	37.4601	9.66659	13.0916	0	0	0	5.2903
PC-5p-222999_20	TCTCTCTTCTCCCTCTCGTTC	21	Chr12	-	27348414	27348625	ggcagtccagttagtaatttttttctaaaaaaaatagcgggcccacttgtcagaatccccacatctatttcTCTCTCTTCTCCCTCTCGTTCtaaagagcgcggcggcggtgggccggccacgcgtttctgaaggagagggggaagagaaagagggtgtggattctgtcaagttggcatgctattttttagaaaaatattgctgagtggact	0	12.2533	7.52046	0	0	5.72757	0	0	0	0
PC-5p-93348_108	ATAAGCGTCGCCTGCGAAGATCGA	24	Chr3	+	21992961	21993128	taagcggcgcctgcgaagattgatctttgcagacggaccatATAAGCGTCGCCTGCGAAGATCGAttttcgcaggcgcacgacgtctgccgcctgtgaagatcgatcttcgcaggcgacgcttatttggtccgcttgcaaagatcaatcttcgcaggcggaccgcccc	0	27.2295	9.57149	21.5395	0	13.0916	15.7742	7.54011	0	4.62901
PC-5p-125849_66	AGCCCGTCACGGATGACACTTATC	24	Chr6	+	12147923	12148053	taaAGCCCGTCACGGATGACACTTATCtgtgacgggctatagtagaggcccgattgagatgagggttccatatctctatcgggccctaaaagaagcccgtcacagatgagggtcatctgtgacgggctcca	0	9.53031	0	6.55551	6.9047	6.5458	0	0	7.89882	11.2419
PC-3p-46798_287	ACTAACCGGGACTAAAGTTGC	21	Chr8	-	22514403	22514497	tgggactttagtctcggttggtagcaccaaccggggctaaagatcaccaggatctttagccccggttggtaatACTAACCGGGACTAAAGTTACg	0	25.868	14.3572	27.1586	7.59517	11.4551	10.1406	0	6.14353	5.95159
PC-5p-69825_166	AATTCCTGGCTATGAATATGG	21	Chr12	+	21121440	21121551	gagtactccttccatccaaaaaagaaccAATTCCTGGCTATGAATATGGatatgtgcatatgtccatattcatagccaggaattggttcttattgggacggagggagtacgc	0	18.3799	7.8623	4.21426	4.83329	6.13669	8.45046	7.00153	4.38823	5.62094
PC-5p-36196_398	TCTCGAGATACCGGTACCTCA	21	Chr8	+	16669712	16669859	aacaaaaagtaTCTCGAGATACCGGTACCTCAcagtgttaaatcgtttatgatcgttggatctagctggacaggatggacaccgttagatccaatgatcagaaacgatttggtactgtgaggtactagtatctcgaggcctttttttt	0	9.53031	10.9389	14.0475	29.6902	22.9103	47.3226	50.6264	37.7388	30.4192
PC-3p-80767_135	TTCTCAAGGACCGTAGAATTA	21	Chr8	-	22405383	22405503	agcaattttacggtccttgagaatgtaccatgaggtaccactttttcaattgtaaatttggtaaattttgcactaaatttttggtacatcttggtaccTTCTCAAGAACCGTAGAATTAct	0	10.8918	18.4593	21.5395	19.3332	20.4556	15.7742	0	0	6.61287
PC-5p-128626_64	CAAAAACTCAACCTATAAGC	20	Chr4	-	31056660	31056762	aaCAAAAACTCAACCTAGAAGCatccccttctaagacaatgaatatgtactacattttttatattcgttatcttatgagctccttctagattgatttttttaa	0	24.5065	14.3572	10.3015	11.0475	14.728	0	0	0	9.91931
PC-5p-47116_284	AAGATCGATCTTCGCATGCGG	21	Chr10	+	14007368	14007489	aagtgaccgcatgcgAAGATCGATCTTCGCATGCGGctgtgacggccgcatgcgcaaatggtgatctttgcagaccatttcgcgcatgcgggccggccaaccgcatgtgaagatcgattccg	0	17.6991	28.0308	14.984	28.9998	26.1832	24.788	30.1604	31.5953	35.7095
PC-3p-114815_78	TCACGCGCCTCTGCCATCTCC	21	Chr8	-	4529958	4530152	atgctgagggaattcatgtgggtggcaagcgggagatggaactatggatggagacggcggaggcgcgcgaggttgagtgctgtgcctgtgaggagtggcttgggggcgcaacacccggccTCACGCGCCTCTGCCATCTCCatccatcgctcctctatctccaacttgccgttgtatgaactcctgctgcatgtt	0	35.3983	16.4083	42.1426	0	5.72757	0	0	0	6.61287
miR27874	TTGGAGTTTAGAGTTAAGAGT	21	Chr5	+	22753641	22753723	tagccaaacactttctattctacttcagctcctataggagccagctctaactggagTTGGAGTTTAGAGTTAAGAGTtggagt	0	17.6991	20.5103	24.349	0	0	0	26.929	21.0635	25.7902
PC-3p-95664_104	AACTGCGGTTGTTCGACAGGATGC	24	Chr12	+	27151562	27151630	tcacctgttgaacaaccgcagtttgtttgatatgggcccccgttaAACTGCGGTTGTTCGACAGGATGC	0	12.2533	4.78575	6.55551	0	11.4551	0	0	7.89882	5.95159
PC-3p-219207_21	AACCGGAACTAAAGATGGCTCAGC	24	Chr9	+	11220043	11220107	aaaggtagcttgatctttagtcccggttggtaacaccAACCGGAACTAAAGATGGCTCAGCcggc	0	9.53031	4.78575	0	0	0	0	0	6.14353	0
PC-5p-7210_2404	AAGGTCTTGTTCGGTTAATCC	21	Chr1	+	31813241	31813383	ctAAGGTCTTGTTCGGTTAATCCctctttcaagaggattgaaggggatttgatggggaataattccagacctattgagatgtggaattaacctcgttcaaatccttccaatccctttctcctaggattaacgaaacaagccct	0	303.608	314.492	330.585	55.2376	41.7295	45.0691	40.932	33.3506	48.274
PC-3p-31554_471	ATCGATCGGAAATAATTTGGT	21	Chr7	-	21159722	21159908	aaaagatttgctccggtctaacagaaagtatctcgaggtaccgatacctcgtgataccaaatcgtttctgatcgttggatctaacaatatccatcctgtccagttagatccAACGATCGGAAATAATTTGGTacagtgaggtaccggcatctcgagatactttttgttggaccggagcaaatctcgt	0	20.4221	11.6225	22.476	26.2379	25.365	12.394	0	0	0
PC-3p-109062_85	AAAATTAGTCACGTAGGCGCCACC	24	Chr5	-	7782652	7782802	tcggcagtattgtgtccggttttggccgaggtggcgcctacgtggctcattttggcgcccacatacacgccaatgacacgttggacaaagacctagttAAAATTAGTCACGTAGGCGCCACCtcagttaaaaccggacacaatactgcgca	0	13.6147	11.6225	0	0	13.0916	0	10.7716	13.1647	21.8225
PC-3p-273685_11	AAAATAGCTTAGGGGTTA	18	Chr10	+	5810734	5810964	aatccctaggctattttgcaagacgaatctagcaaggtatattaatccatgatttgctacagtgatgctacagtaatgcaggtaattatggattaatatacatcattagattcgtctcgcAAAATAGCTTAGGGGTTAtggaatcggttttgtcggtaatctacgcttaatactcctaaatagcaagatttcggagggctatttaatagctcggaggatccaaacaagacc	0	14.9762	0	0	0	5.72757	0	0	0	0
PC-5p-54095_236	TGTAAATTTGGTATCTCTTGG	21	Chr1	+	28139518	28139650	caattttacggtccttgaggagataccatgaggtaccatttttttctatTGTAAATTTGGTATCTCTTGGtacctaggtactatgaggtaccatgaggtaccaaattttacactaaaattttggtacctcatc	0	20.4221	15.7246	30.9046	15.1903	13.0916	10.1406	26.929	35.1059	35.0482
PC-3p-180441_33	ACTCTCCATCTGATTTGGCTAGTC	24	Chr5	+	14189899	14190082	gtagagagggtagatggaaaggctgttggagtgaactactagtttgactagccaaatcagatggagagttggctacatgggtgtttggagagttctctaaacacccatgtagccaACTCTCCATCTGATTTGGCTAGTCaaactaaatgctcactccaacagactctctattaatcctctccaa	0	9.53031	0	0	0	0	9.01382	0	0	5.95159
PC-5p-134998_58	TCGTAACTACCACCCTTCACTG	22	Chr4	-	17220829	17220908	catccgtgacggtTCGTAACTACCACCCTTCACGGataacgttatccgtgaagggtggtaattaagacccgtcacggctt	0	12.2533	7.8623	4.21426	0	0	0	0	0	0
PC-3p-11248_1561	ATTTGTTATATTAGGAGGGGA	21	Chr1	+	34288112	34288176	gaccccttctaatacaacgaatctaaatatagagttgtccagATTTGTTATATTAGGAGTGGAta	0	98.026	138.787	109.571	20.0236	36.8201	24.788	124.95	148.322	153.419
PC-5p-224379_20	TATTTTCGTAGGCGGGCCAAT	21	Chr6	+	28746213	28746306	aattcTATTTTCGTAGGCGGACCAATtaagtggcgcctgcaaaaaatcattttcgtaggcgccgcttaattggtccgcctgtgaaaatagattt	0	9.53031	0	12.1745	0	0	0	0	0	0
PC-5p-56684_221	TAAGACGCCCGCATGCGAAAA	21	Chr8	+	3885693	3885845	atgcggtctactTAAGACGCCCGCATGCGAAAAtagatcttcgcatgcggtcttcttgggtcgaccgcatgggaaaatatatcttcgcatgcggcttcttatatggaccgcatgcgaagatctattttcgcatgcggccgtcttaagtgaccg	0	10.8918	15.7246	9.83327	8.28565	12.6825	9.57719	8.07869	8.77647	10.25
PC-3p-27556_557	TGAACAATTGGCATCTATGAT	21	Chr8	-	18629198	18629292	ttaatggatttgccaatgtgttcatcaagggggagattgtaagatcaaagtgtgttttgattcttattctgtgaTGAACAATTGGCATCTATGAT	0	49.013	39.6533	41.2061	66.2852	57.2757	63.0968	47.395	60.5576	55.5481
PC-5p-125180_67	TGGGCACCATTTTTCATAGTATA	23	Chr3	+	10964313	10964376	gTGGGCACCATTTTTCATAGTATAcaaatatttactatgtgtactatacgagcatggtgccaaa	0	13.6147	0	12.1745	0	8.18225	0	0	0	0
PC-3p-139011_55	TACCTCCTCAAGGATTGTAAA	21	Chr9	-	8324161	8324306	attttatggtccttgaggaggtaccatgaggtacaaaaatttagtgtaaaatttggcacctcatagtacctagataccaagaggtaccaaatttacaatagaaaaagtggtacctcatggTACCTCCTCAAGGATCGTAAAattgc	0	9.53031	12.9899	0	0	0	0	7.54011	8.77647	7.93545
PC-3p-2409_6052	CTCAGTTTTCTCCAACATCTTA	22	Chr8	+	1202331	1202422	gctctgaaggtaagagttgtaggaaactgaactctttcttgtcagtgacagtttcaggagCTCAGTTTTCTCCAACATCTTAtcttcggcgc	0	427.502	220.144	446.711	182.284	278.606	259.147	371.62	460.764	378.918
PC-5p-14919_1151	TGAGGATGATGATGTGATA	19	Chr5	-	23210292	23210417	catggtatcatggttcctgcgggtttcacgtatgatactTGAGGATGATTATGTGATAcctaggaggtatcatgatcctcctcagtatcatggatggtattatcaggtttcaccgatgatacctta	0	240.981	69.7352	335.268	120.832	70.3673	96.8986	35.5462	37.7388	47.6127
PC-5p-136192_57	AAATCTGAATCTTTTGGCCACGCC	24	Chr3	+	3885259	3885436	attttattaatagaccattcgaaaaagtattttcAAATCTGAATCTTTTGGCCACGCCagactagccaaataactctgtcacgccacacacaatattgtttggacacgccagccactcggctgatgtggccaaaaggttcagttttcagaaataccttttggaatagtctattaataa	0	9.53031	7.52046	0	0	0	0	0	0	4.62901
PC-5p-49251_268	ATCCTCTGACTTAACTGCACATGC	24	Chr11	+	16582900	16582999	cggtggaaaggATCCTCTGACTTAACTGCACATGCagttgagtcactgatatgtggactcaactgcatgtgcagttaagtcagaggatctgcttccaatg	0	35.3983	18.4593	50.5711	4.83329	13.9098	9.01382	26.929	7.02117	7.93545
PC-3p-43223_318	TTCGTCTCGCCGTTTACATGC	21	Chr2	-	35464574	35464732	caattgcacagtttgcatgtaaattacgagacgaatcttttgagcctaattacgttatgatttgacaatgtggtgctacagtaaatatttgctaatgatggattaattaggcttaatagaTTCGTCTCGCCGTTTACATGCggaatctgtaagttgttt	0	47.6515	49.2248	66.4916	0	0	0	25.8518	57.9247	33.0644
PC-3p-36188_398	TTGGCTGCATCCCGTTCTCCTC	22	Chr4	+	30712316	30712472	agagccaaacgctagaagaagagagctaggtgtagccaaggacagacttgccggctaactccaaggcgcttcagcaaagctgagattcccccaataccaggagccggcaagtcatccTTGGCTGCATCCCGTTCTCCTCctcacagtgcatggcaac	0	69.4351	75.8883	101.142	0	13.0916	0	18.3117	26.3294	21.8225
PC-5p-32748_451	GGGCCTGTGTGCATAGGATACGCT	24	Chr3	+	18042264	18042460	acatgtatgagttttcctataattttttgtgataatttttagttggtgtacacggtgtgtacacgcaaGGGCCTGTGTGCATAGGATACGCTcccaaacaactggcaacatatcctatgtacataggccctcacgtgtacacacgtgcacaccaactaaaaaatatcacaaaaaaatctagaaaaaatcatacacat	0	16.3377	25.2961	8.42852	9.66659	11.4551	12.394	39.8549	32.4729	18.516
PC-5p-149026_49	TAACCCGCGAAACCCACTTA	20	Chr11	+	15669719	15669812	catagggatgtaagtggtTAACCCGCGAAACCCACTTAtaggtcaaaataagcaggtttaagtgggttcgcggctgacccacttacacccttag	0	12.2533	9.57149	0	0	14.728	0	0	0	5.2903
PC-5p-83666_128	AAACCCTGGCTATGTATCTGGAGA	24	Chr11	+	1239376	1239487	aactactccctccgtctcagaaaaagacAAACCCTGGCTATGTATCTGGAGAcatgcatcatgtccaaatatatagctagggtttaccttttttgggacggagggagtactc	0	35.3983	17.7756	44.0156	11.738	13.0916	15.7742	9.69442	23.6965	4.62901
PC-3p-265031_14	ACATCCCGTTCGGTTCTAGGTTGC	24	Chr3	-	29859709	29859861	acatactccctccgttccagaatatagcaacctaaaaccggatgggacgtatcttagtactacgaatctgaacagggacatgtctagattcgtagtactaggatACATCCCGTTCGGTTCTAGGTTGCtatattttggacggagagagtacat	0	9.53031	0	16.857	4.83329	0	0	0	0	0
PC-5p-129322_63	TAAGTGGCGTCTGCGAAGATC	21	Chr11	+	9232077	9232198	ccattatcgcaggcggatcacaTAAGTGGCGTCTGCGAAGATCgatcttcacaggcgcacgtcaccgcctgcgaagattgatcttcgcatgcgccgcttatgtggtccgcctgcgataacct	0	9.53031	19.8267	8.42852	0	0	0	0	6.14353	7.27416
PC-5p-131225_61	TTTACTCCCGGTTGGTACTAC	21	Chr11	+	28074542	28074645	tatgttgaaatcTTTACTCCCGGTTGGTACTACcaactgggactaaagtggtaatctttagtcccggttggtagtatcaaccgggactaaagattcttggcccc	0	19.0606	19.143	17.7935	0	0	0	0	0	0
PC-5p-139911_55	TTGCGTGCGGACCCTTAAGAG	21	Chr7	+	19180400	19180487	ccatttTTGCGTGCGGACCCTTAAGAGgaccacacacaaaaatcggttttcacatgcgggccttttaagagtccacacgcaaaaaata	0	14.9762	14.3572	0	0	0	0	0	0	4.62901
PC-5p-83699_128	TAACCGGGACTAAAGATTTTT	21	Chr5	-	23053685	23053740	ttTAACCGGGACTAAAGATTTTTaaccgggactaaagatctttagtcccggttttt	0	13.6147	21.194	16.857	0	0	0	15.0802	13.1647	11.2419
PC-3p-18990_870	GTTGCACGGGTTTGTATGTTGCAG	24	Chr8	-	2036850	2036975	aaggtaatatactaatccgtgcatccatcgtatatcttacacgtcatgtgaacgtgcatcggttcataatgttgtgtttataaatgttaatggtatgtgtgGTTGCACGGGTTTGTATGTTGCAGa	0	9.53031	17.7756	20.603	68.3566	137.462	132.954	18.3117	33.3506	27.7741
PC-5p-203362_25	TGTCGGTGTGGGTAATAAAGA	21	Chr12	+	15217802	15217961	tatatgcaatagccaatagtgTGTCGGTGTGGGTAATAAAGAaacctccacgcctggtattcaccatatattctccatatccttaaaagaaaataatttgaatactaagtggagctggtttctttgttaccaacacagacacactattttattgcatttt	0	12.2533	5.46943	7.49202	0	0	0	0	0	0
zma-miR156i-3p_1ss13AG	GCTCACTGCTCTGTCTGTCATC	22	Chr2	-	24119983	24120088	gggcggTGACAGAAGAGAGTGAGCACacggccgggcggaacggcaccggcggatgtgccgtcgcggccgcgtGCTCACTGCTCTGTCTGTCATCcactcctctccc	3	0	4.78575	6.55551	8.97612	6.5458	0	0	0	0
osa-miR167d-3p	GATCATGCTGTGCAGTTTCATC	22	Chr7	-	4166295	4166404	cattaggagcTGAAGCTGCCAGCATGATCTGAtgagtgcttattaggtgagggcagaattgactgccaaaacaaagatcaGATCATGCTGTGCAGTTTCATCtgcttgtg	1	0	8.20414	0	0	0	0	0	0	0
osa-miR167e-3p	AGATCATGTTGCAGCTTCACT	21	Chr2	-	3742241	3742513	tgtgagagaaTGAAGCTGCCAGCATGATCTGgttgtcaggcatgagccaaatctatccatggtgttggtggtactgaaattaccgcgttttcgaggtttttcgtcgtgtcaacttgcgaagggaattacgggttcttgatgagcattggtgataggaggtgtgggcttggttagtagaggtagaattatgattgttcttgtgagtttcagtaagaggtgggagtgattggaatttggctccatcAGATCATGTTGCAGCTTCACTctctcacc	1	0	4.44391	5.15076	0	0	0	0	0	0
osa-miR169r-5p_R+1	TAGCCAAGGATGATTTGCCTGT	22	Chr3	+	35782416	35782544	aggccatcttcgaTAGCCAAGGATGATTTGCCTGTagccccattgtcatcagctctctccgtcgagagcgacaaccgggctctacTGGCAAGTCTCCTCGGCTACCcgagtacctcttatgctatccca	1	0	10.9389	0	15.8808	9.8187	10.1406	29.0833	35.1059	32.4031
osa-miR169h	TAGCCAAGGATGACTTGCCTG	21	Chr8	+	26803116	26803291	ggaagagagcaaggcttgcatggtgataagggtgtagctctggTAGCCAAGGATGACTTGCCTGtgtccttgtgtagaggatcattcagaaaatgagccttgaactggttcataGGCAGTCTCCTTGGCTAGTctgagtcgctcttatcactcatgttaggcttgcatctcgttga	1	0	0.911571	0	0	0.954596	0	1.61574	3.36431	1.76343
osa-MIR169i-p3	GGCAGTCTCCTTGGCTAGT	19	Chr8	+	26803116	26803291	ggaagagagcaaggcttgcatggtgataagggtgtagctctggTAGCCAAGGATGACTTGCCTGtgtccttgtgtagaggatcattcagaaaatgagccttgaactggttcataGGCAGTCTCCTTGGCTAGTctgagtcgctcttatcactcatgttaggcttgcatctcgttga	1	0	3.76023	5.15076	0	0	0	0	0	0
osa-MIR169k-p3	GGCAGTCTCCTTGGCTAGT	19	Chr9	+	19792133	19792288	tctgtctagaTAGCCAAGGATGACTTGCCTGtggcctcttggagagagaggtgtagcttaattagcagcatggtttgagcattgcttgatcggttgatcgcttcgcttgctctgcatgagatcttacaGGCAGTCTCCTTGGCTAGTctgggcggc	1	0	3.76023	5.15076	0	0	0	0	0	0
osa-MIR395b-p5_1ss6TC	GTTCCCTTCAAGCACTTTACG	21	Chr4	-	31805334	31805419	gagtccctaggaGTTCCTTTCAAGCACTTTACGacacactgtattgagagttgtcgTGAAGTGTTTGGGGGAACTCttagtgtcgc	1	0	1.23062	0	0	0	0	0	0	0
osa-miR395b_L-1	TGAAGTGTTTGGGGGAACTC	20	Chr4	-	31805334	31805419	gagtccctaggaGTTCCTTTCAAGCACTTTACGacacactgtattgagagttgtcgTGAAGTGTTTGGGGGAACTCttagtgtcgc	1	0	0.555489	0	0	0	0	0	0	0
osa-MIR395p-p5_1ss18CT	GTTCCCTTCAAGCACTTTACG	21	Chr4	+	32622525	32622592	gaGTTCCCTTCAAGCACTTCACGtggcactatttcaatgcgtaccgtgTGAAGTGTTTGGGGGAACTC	1	0	1.23062	0	0	0	0	0	0	0
osa-MIR395s-p5_1ss18CT	GTTCCCTTCAAGCACTTTACG	21	Chr4	+	32622943	32623028	gtatcaccgtgaGTTCCCTTCAAGCACTTCACGtggcactatttcaatgcctattgTGAAGTGTTTGGGGGAACTCtcgatgttcc	1	0	1.23062	0	0	0	0	0	0	0
osa-MIR395d-p5_1ss18CT	GTTCCCTTCAAGCACTTTACG	21	Chr4	-	31805055	31805142	gtattgtcgtgaGTTCCCTTCAAGCACTTCACGtggcactatctcaatgcctactatgTGAAGTGTTTGGGGGAACTCtcgatatcac	1	0	1.23062	0	0	0	0	0	0	0
bdi-miR395f-5p_1ss12AG	GTTCCCTTCAAGCACTTTACG	21	Chr4	+	32622228	32622323	gtttggagaccccaggaGTTCCCTTCAAGCACTTCACGacgcactatttagagagttgttgTGAAGTGTTTGGGGGAACTCtcggtgtcgccaagc	2	0	1.23062	0	0	0	0	0	0	0
osa-miR398b	TGTGTTCTCAGGTCGCCCCTG	21	Chr7	-	14598617	14598704	ggagttcctacaggggcgagctgggaacacacggtgatgaggcggtctggtctttcgTGTGTTCTCAGGTCGCCCCTGccgggactct	1	0	80.674	33.7141	32.4521	29.4561	19.1544	36.6234	36.8612	37.6934
osa-miR399d_L+1R-1	CTGCCAAAGGAGAGTTGCCCT	21	Chr6	+	1561789	1562074	aagacagtagtaggcagctctcctctggcaggtgcattctaggtgattttgtaattgtatatgcatccaaggtatatacagtccggccatggtgctacattgcaatcatccatatgtgattgcattgtgtatatatatacatggtggcctttgatagaccatcatatatcggttggttatgtgcatgtatgtatataccagctgctactagctttgatcgatcgccatgtagcgattgaattcaccaaaacggcCTGCCAAAGGAGAGTTGCCCTgcgactgtctt	1	0	8.54598	0	12.7737	14.3189	15.7742	30.699	28.5235	16.2015
osa-miR530-3p	AGGTGCAGAGGCAGATGCAAC	21	Chr4	-	8303538	8303694	gtgatagagcTGCATTTGCACCTGCACCTACagagaggaagatgaagcagcaagctagcaatacgtgcttgatcgctatacgctagcttcttgcacacaatgttgttcctggtctcttcctgatccctAGGTGCAGAGGCAGATGCAACtatgtcat	1	0	30.7655	18.73	5.52376	5.72757	0	0	0	4.62901
osa-MIR812m-p5_1ss10TC	GTTTCCGCGCCCAACTTTGATCGT	24	Chr8	+	20574659	20574845	agtcatacGTTTCCGCGTCCAACTTTGATCGTccgtcttatttgaaatttttttataattagtatttttgttgttatgagataataaaatatgaatagtactttactcgtgacttatgtttttaattttttttaaaaaaaattcaaataagacgaacggttaaAGTTGGACGCGGAAAACTATAGCT	1	0	10.2552	0	0	23.7285	9.01382	6.46295	6.58235	11.2419
osa-MIR812k-p5_1ss15TC	GTTTCCGCGCTCAACTTTGATCGT	24	Chr1	+	37983959	37984184	ctccgttccataataagtgcagccataaGTTTCCGCGCTCAACTTTAATCGTccgttttatttgaattttttttataattagcatttttgttgttatgagatgataaaacatgaatagtactttacttgtgacttatgtttttaaattttttcaaaaattttttaataagacgaacggtcaaAGTTGGGCGCGGAAAACCATGGCTacacttattttgggacggag	1	0	6.1531	0	0	0	7.8871	0	0	4.62901
osa-MIR812n-p3_2ss11AG18AC	AAAGTTGGGCGCGGAAACTCATGG	24	Chr8	-	14108082	14108284	cttAAGTGCAGCCATGAGTTTCCGTGCccaactttatcgttcgtcttatttgaaatttttttatgattagtatttctattgttattagatgataaaacatgaatagtactttatgtgtgacttatgtttttattgtttttaaaaaaaattcaaataacacagacgatcAAAGTTGGGCACGGAAAATCATGGctgcacttaaa	1	0	5.46943	0	0	0	0	0	7.02117	0
osa-MIR812c-p3_1ss4TC	GGTCAAACGTTGGACACGGAAACC	24	Chr6	+	26260307	26260470	ggtttccgcgtctaatgtttgaccgtccatcttatttgaaaaaaattaaaaacataAGTCATGCATAAAATATTATTCATgttttatcatttaacaataataataacaccaatcataaaaaaaaattatataagacggacGGTTAAACGTTGGACACGGAAACC	1	0	20.735	0.936502	21.8978	49.4013	23.3394	25.4415	28.9498	23.8063
osa-MIR812e-p5_1ss8GA	TTTGACCATCCGTCTTATTTG	21	Chr8	+	16401146	16401315	gttttagtgcccaacTTTGACCGTCCGTCTTATTTGaaaatttttttattactatttttattgttattagatgataaaatataaatattacttcatgcgtgacttaatttttaaaaaaatttcataaaatttttaaATAAGACGGACGGTTAAACGTTGGacacggaaac	1	0	9.57149	9.36502	15.1903	28.6379	11.2673	71.0924	57.4859	51.5804
osa-miR1423-3p_L+1R+3_1ss9AG	GAGCGCCCGAGCGGTAGTTGTCTCC	25	Chr4	+	19715117	19715252	gcacaacactagtatttgggagGCAACTACACGTTGGGCGCTCGATccaggggtgggaaaatcgggcgcccacgttttccccacccccggatcGAGCGCCCAAGCGGTAGTTGTCTCCcaaatacttgtgctgtgc	1	0	8.20414	0	17.9522	9.00047	9.01382	0	15.7976	8.59673
osa-miR1432-5p_R+1	ATCAGGAGAGATGACACCGACA	22	Chr7	-	23401702	23401810	cctgtgATCAGGAGAGATGACACCGACAtcgccggaattcgttcttggtcttgtgccatgatgaattgatggtccgtTTGATGCAGGTGTCATCTCCCctgaacatagg	1	0	16.4083	10.3015	359.045	331.381	338.018	52.7808	53.5364	46.2901
osa-MIR1848-p3_2ss4GA24AC	CGCACGGCCGTCGAGTGGCTCCTC	24	Chr7	+	8755072	8755182	gacggagatggtggcaccgccgcgggccccctcgccggcacgcgcgtgcacccgcaggtgcgCGCACGGCCGTCGAGTGGCTCCTCggcggtgcctctttgcctctccccc	1	0	2.73471	0	0	2.86379	0	0	0	0
osa-miR1849	TATCGTATCCTAGGTTGGTTT	21	Chr4	+	22224813	22224902	aaataagctaacctaggatatgatgggacattacctatctagattcgttgtactaggtaatgcccTATCGTATCCTAGGTTGGTTTattt	1	0	14.3572	0	6.21423	11.8643	0	8.61727	6.14353	4.62901
osa-miR1861e	CGGTCTTGTGGCAAGAACTGAG	22	Chr4	+	6536556	6536647	gcatattcttaggccCGGTCTTGTGGCAAGAACTGAGtagttcgttaactcgctacgcggttcttgtcacaagaccgagtctgtgaatatgc	2	0	3.76023	0	0	0	0	0	3.94941	5.2903
osa-MIR1862c-p3_2ss8CT17TC	CCTAGTATGAGGTTGGCTTAT	21	Chr5	-	1928570	1928687	agatactctcatcatcccaaaataaaccaacctcatattaaaatatgacatattctaatacaataaatttggacatCCTAGTATGAGGTTGGCTTATtttgggatggagggagtacgt	2	0	10.2552	0	11.738	27.8196	13.5207	30.1604	27.207	22.4838
osa-MIR1862b-p3	TTGGTTTATTTTGGGACGGAG	21	Chr8	-	8341200	8341398	ggtcatttagatagaacatgtttcatctcagtgcgcctactcccttagtcccaaaataaattaatcttatacaagatttggcACATCATAGTACTACGAATCTGGAtatactaggatgtgtcacattccgtacgaggTTGGTTTATTTTGGGACGGAGggagggagtatctcggatgcctaccgcagtatctcatgacc	1	0	16.4083	28.0951	17.2618	25.365	11.2673	31.2376	32.4729	33.7257
osa-MIR1863a-p5	AGTCTAATATGGTATCCGAGC	21	Chr2	+	8521746	8522119	ccatatctctAGTCTAATATGGTATCCGAGCttattggttagttgctcttgttccctcaatcccgtttgtctccatccacaaccacacgagtgcaaagcctcacattcatgtcaacaacaactctcatgtcattagcaaatctagtgtctagcatcaacacctaggtagcacttattggttaaaaagggcatttgctaggaaaaatgagcaaccactagtccactacacgtttggatgcttgacaatatgtgcgctttggtgcttgcaataataatgttgtgatggaaggtttgtcactaaatattggttagcaaagttgcagtatggggaagaccaataagctctgaTACCATGTTAGATTAGTGATAtgcct	1	0	23.2451	0	47.6425	32.729	30.4217	0	21.0635	12.5645
osa-MIR1868-p3	TTCCGTAAACACGCTTCCCGA	21	Chr4	+	19715448	19715616	ggaaaggctttgtaaaacacactatttgacagtttggaAAGCGTGCTCACGGAAAACGAGGGagcagccaaggcattgttcttaccggtttatgaattggctacttcctcgttTTCCGTAAACACGCTTCCCGAgcttctaaacggtgtgtttcttgcaaaaactttat	1	0	4.78575	0	5.52376	6.5458	9.01382	7.54011	14.0423	5.95159
osa-miR1880_R-3	TTCCAAGCGGGCCACTTAAGC	21	Chr11	+	13959877	13960005	gttccgcttgtgaaaatcgatttTTCCAAGCGGGCCACTTAAGCattccgcctgtaaaattaaaggtattttcgcagccggatcgcttaagtggtccgcctggataaatcgattttcgtaggcggatga	1	0	4.78575	0	11.738	9.8187	10.1406	0	9.65411	10.5806
osa-MIR1881-p5	GACCTCTGTGCACGTAAGCTTGAG	24	Chr12	+	5725922	5726259	aaccaagttaaaatgctcataggtatgaacaagcatcaatgttattgtagcgtggtggtgtGACCTCTGTGCACGTAAGCTTGAGgcagcaagttcgactccttcaaaaggaagatttgtaccgctggggaagtgccagaagaaaagaacaaggaagacttgctagcaggacaaaaggacggtaaacttggaaaaaaaaaggtccagaagaaaagaacaaagaagaactgcttgaaggagtcgaacttgctacctcAAGCTTGCGTGCACATAGGTCACAccactacgctacaataacgttgatgcttgttcagacctgtgagcattttaacttggtt	1	0	4.78575	0	17.9522	11.4551	0	29.0833	17.5529	9.91931
osa-MIR2118l-p5	TAAGAACAGTGGGAATGGAAA	21	Chr4	-	21656708	21656884	agcgagttaggaagaggaagaaattgagtgtcTAAGAACAGTGGGAATGGAAAcattaaggaaagcctacagtattttcttctccactagaattaggggtggagataattcttttgtgttTTCCTAATGCTTCCCATTCCTAttgttgttagatactccttcctcttccttttggct	1	0	9.57149	23.4125	0	5.72757	0	0	6.14353	5.95159
osa-MIR2118i-p5	TAAGGGCAATCGGAATGGGAA	21	Chr4	-	21652388	21652568	gcaagtaaggaagaggaagaaattgagtgtcTAAGGGCAATCGGAATGGGAAcattgaggaaagcctacagcgtctttctcgtccactagaagtggggggtaaagataatgtttttgtgttTTCCTAGTGCCTCCCATTCCTAttgtccttagatactccttcctcttcctttcagcttgc	1	0	23.9287	13.111	11.0475	5.72757	0	0	0	0
osa-miR2121a	AAAACGGAGCGGTCCATTAGCGCG	24	Chr4	+	16882244	16882420	gcgctaataagtcgtttcattttgcgtgcgtgagagttttcaagaacctcctgtctaaccaacccaaaattgggttggccacgtatagtccaaggatgtgtgtgtgagatgcattcatttatgtgcgttgggaactcattccctccgcacggAAAACGGAGCGGTCCATTAGCGCGt	1	0	3.07655	3.27776	13.1189	31.5017	11.2673	8.07869	12.2871	15.2096
osa-MIR2863a-p5	TACCCATTGTCCCATTCTAGT	21	Chr3	+	27108339	27108459	tgggTACCCATTGTCCCATTCTAGTttagctaaatgaactactacagggagtaaattctatggaccaggaaaagtgagttttagttaatttagttgagcTAGAATGGGTCAATGGGTACCt	1	0	4.78575	0	10.3571	5.72757	13.5207	0	10.5318	11.2419
osa-miR2864.1	TTTTGCTGCCCTTGTTTTGCA	21	Chr12	-	25664721	25664821	tctattcagcTTTTGCTGCCCTTGTTTTGCAttgtataggtatagcaatatgccattctgtagtggcatacctctacagtgcaaaacaaggacaacaagag	1	0	5.46943	0	0	5.72757	0	0	0	6.61287
osa-MIR2865-p5_2ss10TC22GA	AGTCGACTGCACCGTGCCTTTATC	24	Chr9	-	12197746	12197860	tatgatcatgtgcAGTCGACTGCACCGTGCCTTTATCactgatatgtgggctcgaagatcatcggacccgtatgttagtgacaaaggcacggtacagtaactgcagaaaatctca	1	0	2.39287	0	0	0	0	4.30863	0	0
osa-MIR2867-p3_1ss5CT	AGGATGTGTGGGATGGCACATG	22	Chr11	+	16277650	16277750	caattgacggcgtgtgccatcccacacatcccgatcatggcgtgtgacacaactggatgtgcgtgccacgaccAGGACGTGTGGGATGGCACATGttgtca	1	0	5.46943	0	0	0	0	0	0	0
osa-MIR2874-p5	ATGTTGGTTCCCGGCAGTA	19	Chr8	+	15598028	15598128	acactatgtttgcactgtttggaactgttcacATGTTGGTTCCCGGCAGTAaaactgctggaactaacatgTGAACAGTGTCAAACAGTGTCaaatagtgt	1	0	10.2552	8.42852	0	0	0	0	0	0
osa-miR2874_L-3	TGAACAGTGTCAAACAGTGTC	21	Chr8	+	15598028	15598128	acactatgtttgcactgtttggaactgttcacATGTTGGTTCCCGGCAGTAaaactgctggaactaacatgTGAACAGTGTCAAACAGTGTCaaatagtgt	1	0	5.46943	0	0	0	0	0	0	0
osa-MIR2905-p5_1ss21AG	TGTCACTGACATGTGGGCCCG	21	Chr3	+	25722190	25722334	gtctccgggagaccagaatcctccacagttgaagacacgtgacttTGTCACTGACATGTGGGCCCGataatccatgggcccacatgtcagtgacaaaggtacagtgcatttgactccagagaatctcaatccgtctccaggaaca	1	0	9.91333	7.96027	0	0	0	0	0	0
osa-MIR2921-p5_1ss7TC	GTAAGACCGGCTGAAACTCCGATA	24	Chr11	+	22213555	22213794	ataagaacttaatataactttaaagcaataagatcttaatataaagggcagatttagcataacaattaagcatatgatattagaatagctaaatcagGTAAGATCGGCTGAAACTCCGATActatctctataaatgatcataaaacaagctagatatcacaattatagatagaacttaatagatcgaactcaaccgatgcaacattaagcatataaaataactgtaagatctaaacaaga	1	0	4.78575	6.55551	0	6.5458	0	0	0	0
osa-MIR5081-p3_1ss18TC	ATTTCAGTTTGCTGCAACAATAGC	24	Chr7	+	21916764	21916855	aaaagtaaattttagaaaactgcaactataatgacaaaactatcagtttgctgcaatattagtgatctATTTCAGTTTGCTGCAACAATAGC	1	0	2.39287	0	2.41665	7.36402	0	0	6.14353	0
osa-MIR5081-p5_1ss18TC	ATTTCAGTTTGCTGCAACAATAGC	24	Chr5	+	28999097	28999135	catATTTCAGTTTGCTGCAACAATAGCatgagaaattac	1	0	2.39287	0	2.41665	7.36402	0	0	6.14353	0
osa-MIR5081-p5_2ss12TC22GA	GTTTGCTGCAACAATAGCGTGAA	23	Chr1	-	1341024	1341179	ctacaacattagctacatgtttcaGTTTGCTGCAACAATAGCGTGGAaaattatcacaaaactgtaacttttacgttatatgctaaaagttgcagttttgtgataattttccacgttattattgcaggaaactgaaacatctcgctaatgttgcag	1	0	11.6225	0	0	0	0	0	0	0
osa-miR5159	AACTAGAGTGGGTCAACGGGTACC	24	Chr11	+	11920712	11920787	tgtacctgttgactgactctggttcaacaaaaccaattttacttttgttgAACTAGAGTGGGTCAACGGGTACCca	1	0	7.52046	7.49202	4.83329	9.8187	7.8871	7.54011	0	6.61287
osa-MIR5491-p5	TACTTTCACAGACATAAGAGC	21	Chr9	+	6896342	6896458	accatgcggcattgacaatctgagtgcttcattttatacacgtaTACTTTCACAGACATAAGAGCacgttgtgtatcaaaaaattgTGAAATGGAGGCTCGTTGTACgttgtgtacc	1	0	8.20414	13.111	26.2379	23.7285	10.1406	38.7777	10.5318	11.2419
osa-MIR5497-p3_1ss20CT	ATGTTGGCTCTCCCAATGCTT	21	Chr3	+	32506012	32506149	aattgttgccCAGAATATCTGGGACGAGCATgataacatgtgcacagtatagctcggacttgttaatctcctaATGTTGGCTCTCCCAATGCCTtccattctcacacactcttctatatgttttcttgggtagatagc	1	0	11.6225	0	6.9047	6.5458	0	9.69442	7.02117	5.2903
osa-miR5499	GAAGGAAGAATCGTTATGGAA	21	Chr4	+	17241717	17241841	ttctgctgttCCATGTTCGATTCTTCATTTGgggatctaacatcagcgggaaccttaagtcttcttcacatatccatttgatggatagattgccGAAGGAAGAATCGTTATGGAAtgatgcagat	1	0	8.20414	0	5.52376	0	9.01382	0	0	9.25802
osa-miR5515	CCGATGGTTGTTCTACAGGTG	21	Chr4	+	17244138	17244261	aaattgtttggttcagttggggagacgatcacgccttaattggaatgagagACTTCGGGAGTTTTAGTTATTctatttggacacccaaatgggCCGATGGTTGTTCTACAGGTGaaaacaatgt	1	0	26.6634	7.49202	73.8803	51.5482	55.2097	51.7036	85.1317	52.903
osa-MIR5539a-p5	AACGGATGCGCGTGCTAACGCTTT	24	Chr12	-	20548894	20548969	gattcaaagcaagaaAACGGATGCGCGTGCTAACGCTTTCGCGCTAGTGCGCTCAATCCGTtgcttgtttggaaca	2	0	20.5103	7.49202	33.8331	17.1827	30.4217	0	0	5.95159
osa-MIR5542-p5_2ss2AG21TC	TGGTGTAAAATTTAGTATCTC	21	Chr4	-	32797606	32797757	ttctacggtctttgagaaggtatcatgagatacaaaaaattTAGTGTAAAATTTAGTATCTTatgatacctcatagtacctaggtaccataagatactaaatttacaatagaaaaaatggtaccttgtgaTACCTCCTCAAGGAACGTAAAa	1	0	10.2552	6.55551	8.97612	11.4551	7.8871	7.54011	9.65411	11.2419
osa-miR5813	AAGCAGCGACTCTGGTCATGGA	22	Chr4	-	9952990	9953124	tggtgagctaattttcatgaccaggtcactgcttgcctttgcagtaccattatgggttaccgtgccagattgagggaaggaatgaaaagggtaaagcaaaggcAAGCAGCGACTCTGGTCATGGAattggagcca	1	0	4.78575	0	0	0	0	0	0	0
osa-miR7693-3p_L+3R-1	ACGGACGTCCATCGATGAAGAGCG	24	Chr12	-	25875099	25875419	gggcgatgaggaatcttctggaaggtgtggtgccactccggcagtcgcagcctcctcaacatgggaatggcgacagttgggttgaggaggctagaggtttccgctcttcatcgatggctgtctgtccttgcctcctcggccctcgctgccgatgaagaacaagaagttatccggcggcgagggccgaggaggtgaggACGGACGTCCATCGATGAAGAGCGaaaacctccagcctcctcaactcaattgccgacattcccatgttgaggaggctgccactgccggagtggcaccgcaccttccaaaagattcctcatcgcc	1	0	4.78575	0	0	0	0	0	0	0
osa-MIR7695-p5	ATTGTATCATCCCGGTCCAAAGCC	24	Chr1	-	11666716	11667202	gagtaaaatgcactagcggtccttaaacttatcgggaggtttcacttaagtccacgaacttgcaaagcgcacatcgaggtctctaaacttggtttATTGTATCATCCCGGTCCAAAGCCacgtttgattgtggtcttgcctatgtggcacgccacgtgaatgatgacatggaattttttttatttttttctcccttcttccttcttttttcaccactgcgacaacccctcccctcgttccgcctctcaccaccgagaaaaaagaaggaagaaagagaaaaaaagaaggaagaagggagaaaaaaataaaaaaaattccatgtcattatccacgtgatgtgccacgtaggcaagaccacagtcaaatgcggctttgaaccggaatgatataataaaccaa…	1	0	20.5103	10.3015	19.3332	49.0935	38.3088	0	0	0
rgl-MIR5141-p5_1ss6GT	AAGGCTGCCACTTCGCGATATTGT	24	Chr9	-	4729476	4729637	ttgagtaatgcctgagtcgtagcatcaaggtctgacccaaatttagcgAAGGCGGCCACTTCGCGATATTGTgccaattccagttttgaactaccgcagacttgtttcatagctttcaactgagcggcagacccgacgcgactgacggataagccaacgtta	1	0	4.78575	0	0	0	0	0	0	0
ath-miR164c-5p	TGGAGAAGCAGGGCACGTGCG	21	Chr5	-	15896206	15896376	acacagagagagagaggtagacggtggccgtgcacggTGGAGAAGCAGGGCACGTGCAttaccatccactcgcctgccggccgccggccgccattgccatggatggttcttcatgtgcccgtcttctccaccgagcaccaactgtctcgatcggcgtctgaaactctgaat	8	0	6.83678	0	0	0	0	0	0	0
bdi-MIR166g-p3	TCGGACCAGGCTTCGATCCCT	21	Chr9	+	16951818	16951935	ttaggttaaggggattgttgtctggttcaaggtctccacattgtgcaaaatgttcattcatggaggcacaggatgcttggtgatcTCGGACCAGGCTTCAATCCCTttaaccagcatc	1	0	11.6225	8.42852	0	14.728	7.8871	10.7716	0	15.2096
cme-MIR171h-p3	TTGAGCCGCGTCAATATCTCTT	22	Chr6	+	25891129	25891232	aatggaaagagcgatattggtgaggttcaatccgatgattggttttacagcagtggtaaaatcagtatctgaTTGAGCCGCGCCAATATCTCTTcctctcctat	1	0	10.597	5.15076	12.4285	13.0916	20.8445	0	3.51059	0
zma-miR2118c_L+1	CTTCCTAATGCCTCCCATTCCTA	23	Chr4	-	21650237	21650402	agagtgaacttgggaagaggaagacagagggtctaagagctgtaggaatgggaacatggaggaaagtgcaagctccatgtttgtggagacttggcttgcaacTTTCCTAATGCCTCCCATTCCTAttgttcttaggtgctccttcctcttcctttggtctcacaaa	2	0	9.57149	9.36502	9.66659	22.9103	18.0276	8.61727	11.4094	10.5806
zma-miR2275a-3p_L-1	TTGTTTTCCTCCAATATCTCA	21	Chr8	-	4403948	4404067	tttgtcaagcactgaaagtgagagttggatgaaagcaaactgactgatgatcagacaactccagcagatcactgatcagcTTGTTTTCCTCCAATATCTCAccttcagcaaattgacttg	1	0	17.7756	0	0	18.8192	7.8871	34.4691	35.1059	31.7418
mes-MIR477d-p3_2ss7AT19TG	TGCCCTTGCATGCATGCAGCC	21	Chr1	+	38092238	38092279	tcttggacctgctTGCCCATGCATGCATGCAGCCggccatta	1	0	3.76023	0	0	0	3.94355	6.46295	4.38823	4.62901
mes-MIR477d-p5_2ss7AT19TG	TGCCCTTGCATGCATGCAGCC	21	Chr11	+	25562428	25562490	TGCCCTTGCATGCATGCAGCCactaagaatccaactcattgtttcttgcgttgtgcatgtcat	1	0	3.76023	0	0	0	3.94355	6.46295	4.38823	4.62901
csi-MIR482a-p3_2ss11CA17TA	TTCCCTATGCATCCCAATCCT	21	Chr8	-	16727359	16727395	aaagatgaccttgcgTTCCCTATGCATCCCAATCCTc	1	0	6.83678	0	6.21423	7.36402	9.01382	0	0	0
zma-miR2118b_R+2	TTCCCGATGCCTCCCATTCCTATT	24	Chr4	-	21645205	21645387	gatgagcgaggaagaggaagaaagaggtagtctaagagcagtgggaatgggaacatagaggaaaaatgagctctcagtgttcacttctggaagtggaggtggatatttgtctcagtatttTTCCCGATGCCTCCCATTCCTATCgttcttaggtgctccttcctcttcctttcagctcataga	1	0	3.07655	0	0	0	0	0	0	0
zma-miR2118f_2ss11CA18GT	TTCCCAATGCATTCCATTCCTA	22	Chr4	-	21658550	21658732	gacagtgagtcgggaagaggaagaaaaagggtctaagaatggttggaatgggaacatggaggaaacctaaacctttagtttccatctctgacgatagaggtggaaattcggctgtgtgtTTCCCAATACATTCCATTCCTAttattcttaatcactccttcctcttccttttgacttgctcaa	2	0	6.83678	0	0	0	0	0	0	0
mtr-MIR2610a-p5_1ss20AT	ATTCACCAGAGACCAATGCTA	21	Chr12	-	16208240	16208327	ATTCACCAGAGACCAATGCTAtacacgacgaggggttgccagatcgagagccaaagaaatgatagatcgtcataaccggcgttggcca	2	0	8.20414	6.55551	24.8569	13.9098	12.394	121.719	132.525	108.451
mtr-MIR2673b-p3_2ss10CA20TC	TTCCGCTTCATCTTCCTCTC	20	Chr12	-	24831702	24831788	tctcgtgaacacaagaaacataggcagagcatgttgtttctatggttccgtctctaacaaaaccaagTTCCGCTTCATCTTCCTCTC	1	0	5.46943	0	4.83329	8.18225	7.8871	0	0	0
ghr-MIR2950-p5_2ss16TG18TG	TGGACTAGCCAGCTTGTG	18	Chr12	+	21929447	21929504	TGGACTAGCCAGCTTGTGcagtttgtatcaaaacataatgatgcacactgccagggtg	1	0	5.46943	13.111	6.21423	8.18225	0	0	6.14353	0
rgl-miR5139_L+1	GAAACCTGGCTCTGATACCA	20	Chr4	-	10965245	10965299	ctagggTAAACCTGGCTCTGATACCAacttgtcatgccaggaatttctatccaaa	1	0	3.76023	5.15076	13.8094	11.4551	8.45046	0	0	0
mtr-MIR5219-p3_2ss5GT20CA	ACCTTTCATGGAATCTCAGAT	21	Chr4	+	17470912	17470950	ccatatatctcaACCTTTCATGGAATCTCAGATatatca	1	0	12.3062	0	6.21423	0	0	0	0	0
stu-MIR8019-p5_1ss21AC	TGAAACGGAGGGAGTATTATC	21	Chr1	+	82207	82237	TGAAACGGAGGGAGTATTATCtcaatctcac	1	0	2.39287	0	0	0	0	5.38579	0	0
ath-miR8175_1ss2AT	GTTCCCCGGCAACGGCGCCA	20	Chr11	+	15933122	15933198	aaggttcggagataaacaacaaccGTTCCCCGGCAACGGCGCCAaaaatgcttgttggtatttcttacgatcacaga	1	0	3.76023	0	0	0	0	0	0	2.31451
ath-miR8175_L-2_1ss3TA	ACCCCGGCAACGGCGCCA	18	Chr12	+	8562953	8563049	atagcaggggtgaaggtagaagaatgaaaaataaaaaggatacgaggatgaacaaggttcagaattaaacagcaaccatACCCCGGCAACGGCGCCA	1	0	5.46943	0	12.4285	5.72757	12.394	0	0	0
gra-MIR8739-p5_2ss9TA21GT	TTTTAATAATAGAAATGGATT	21	Chr1	+	14399093	14399123	TTTTAATAATAGAAATGGATTacatctcggc	1	0	2.39287	0	2.41665	3.2729	0	0	0	0
bdi-MIR9495-p3_2ss7AC20TA	ATCTGGCCCCACGTATCATAC	21	Chr2	+	34833222	34833242	ATCTGGCCCCACCTATCATAC	1	0	2.39287	3.27776	2.41665	0	0	0	0	0
han-miR156a_R+1	TGACAGAAGAGAGTGAGCACC	21	0	0	0	0	0	6	0	6.1531	0	0	0	0	0	0	0
ctr-miR171_R+2_1ss21CT	TTGAGCCGCGTCAATATCTCTTT	23	0	0	0	0	0	6	0	2.39287	4.68251	0	7.77314	0	0	0	2.31451
zma-miR2118g	TTCCTGATGCCTCCTATTCCTA	22	0	0	0	0	0	4	0	7.52046	7.49202	4.83329	0	7.8871	0	10.5318	0
zma-miR2118f	TTCCCAATGCCTTCCATGCCTA	22	0	0	0	0	0	1	0	4.78575	0	0	0	0	0	0	0
PC-3p-226876_19	CCCATCTCTCCCAAACACCCC	21	Chr3	+	25242349	25242423	atttatttagggggtgtttaggagagatgggggctaaagtttagCCCATCTCTCCCAAACACCCCttatttattt	0	0	3.76023	3.74601	0	0	0	0	0	0
PC-5p-281023_10	AGTGACATTCCCCGTGACATTCTC	24	Chr1	+	21913507	21913652	aagggacgcagattcAGTGACATTCCCCGTGACATTCTCggtgacattgagtcactgacatgtgggacccacgtgggtcccacacgtcagtgactcaatgtcacggggaatgtcaccggagcaatgtcaccgaatcccaatccata	0	0	3.41839	0	0	0	0	0	0	0
PC-3p-101775_95	TGTCCTCGTCCTAGGTGAAAC	21	Chr2	+	32127351	32127549	agtttcacaaaaccacactattgatgaatggattcacccatgagatgatgtggttgttccatctaggatggggacgtggcatcctattaatttcgtgtgatggctagtaataggatgccaTGTCCTCGTCCTAGGTGAAACatccacgtcatctcgcgagtgaatcaattcatcgatagtgtggttttgtgaaactaca	0	0	3.76023	0	10.7023	4.50024	14.6475	0	7.02117	0
PC-3p-211191_23	TGTTAAGTGGCCTGCACACGA	21	Chr1	+	9782389	9782482	ctattttcgcgtgcgggccacttaacatgtccgcacgcgaaaataaggctattttcgcgtgcggacgTGTTAAGTGGCCTGCACACGAaaattg	0	0	4.78575	4.21426	0	0	0	0	0	0
PC-5p-174832_35	AAAATTTGAGATATGCCACCCGTA	24	Chr2	+	13020673	13020835	ttaagggtttgttggaaccatgccaccctatatttgtAAAATTTGAGATATGCCACCCGTAtctcaatgacatgtaggacccacatgagtcaatgacatgtgggtcagggtggcatatcacaaattttgcaatttgtgtggcatggttcaaattgtccctatt	0	0	2.39287	0	0	0	0	0	3.94941	0
PC-5p-189415_30	ACCGTTGGATCGAGAAATAGACGT	24	Chr3	+	25302121	25302236	ACCGTTGGATCGAGAAATAGACGTtcgagattcgtccgagaaaattttactgcgagttaaattttaactcgcggtgatgtggatgaatcttggacgtctatttcttgatccaattc	0	0	2.39287	0	0	0	0	0	0	0
PC-5p-109549_84	TCTTAAGCTAGCCGCCAGCAA	21	Chr11	+	12478742	12478881	ctagcggttatcctccgccagggataatttatttttgctggcggtcaTCTTAAGCTAGCCGCCAGCAAaaatccattttctctagcggttagcttaagacggccgccagcgaaaatttcgctggcgggttacactgtgcc	0	0	2.73471	3.27776	4.48806	4.90935	6.197	3.77005	6.58235	3.63708
PC-3p-112569_80	TGTCCCATCCGTGTCTAGGTT	21	Chr3	+	29495244	29495381	agctactccctccgtccaaaaaaaaaacctagacaaggatgggacacttcatagtacaataaatctggactaggttgtattataaagTGTCCCATCCGTGTCTAGGTTgacttttattttagaacggagggagtattt	0	0	7.52046	6.55551	2.41665	0	0	6.46295	5.7047	3.96772
PC-3p-61453_198	AGATTCATTGGACTAGGATGTGTC	24	Chr2	+	2157338	2157484	tactccctccatcccaataaaagtaaatataggactggatgtgacacattatagtacaatgaactggacagggatatgtccAGATTCATTGGACTAGGATGTGTCatatccagtattaggttagttttttgtgggacggagggaata	0	0	3.41839	3.74601	2.41665	5.31846	7.32373	4.30863	6.58235	4.62901
PC-5p-82944_129	TACCCAAGAGGTCATGGGTTC	21	Chr6	+	20027919	20028044	tgcagtggtggagcctcttgctttTACCCAAGAGGTCATGGGTTCaaatcctcattctcttaattttttggatggagaCTTGAACCCATGACCTCTTGGgtaagagaataagacaccaccactata	0	0	4.78575	4.21426	0	0	0	16.1574	13.6035	14.879
PC-3p-116555_76	CTTGAACCCATGACCTCTTGG	21	Chr6	+	20027919	20028044	tgcagtggtggagcctcttgctttTACCCAAGAGGTCATGGGTTCaaatcctcattctcttaattttttggatggagaCTTGAACCCATGACCTCTTGGgtaagagaataagacaccaccactata	0	0	19.8267	9.36502	0	0	0	24.7746	24.5741	25.1289
PC-3p-121402_71	ATGTTAGTGACAATGGCACGGTGC	24	Chr2	-	1515418	1515527	atcctctacagtcactgcattgtgcctttgttactgacatgcgagttcaataatctccggatccacATGTTAGTGACAAAGGCACGGTGCagcagtcggttgtagagaat	0	0	5.12759	0	4.14282	4.09112	0	5.38579	3.94941	4.95965
PC-3p-144010_52	ATGTCACATCCGGTACTAGGTTGC	24	Chr1	+	299224	299349	taatattccctccgtcccagaatatagcaagctagtactggatgtgacatatcctattactacgaattaataggatATGTCACATCCGGTACTAGGTTGCtatattctgggacggatggagtaata	0	0	3.41839	0	2.76188	2.86379	0	0	0	2.31451
PC-5p-201215_26	CAGCAGAGCGCCTCATGTTTC	21	Chr9	-	9144067	9144204	catataaaggatCAGCAGAGCGCCTCATGTTTCccctttctattaattctactcaaatgatctattttatcttaaTATGAGGTGCTCTGCTGATCCtttatcaggccaggtcctttgatcaaacgcttgtgttaagaa	0	0	11.6225	0	0	0	0	9.69442	7.89882	11.9032
PC-5p-71749_160	AAATGCCATCGCCGTTAGGGTTCC	24	Chr10	+	18672162	18672342	tccaagaaatgccatcgtacaaatgactttgtcccaaAAATGCCATCGCCGTTAGGGTTCCgtccattccgcgccattaagttctataggacgaacagtgtattttacagcgcagaatggaacagaaccctaacggcgatggcatttttgggacaaaatcatttgtaggatggcatttctt	0	0	3.07655	4.21426	4.48806	0	7.8871	6.46295	7.89882	5.62094
PC-3p-156716_44	AGAAACGATTTGGTACCGTGAGGT	24	Chr11	+	27706161	27706311	caacgaaaagtacctcgagagactggtaccttacggtgcaaaatcgtttccgatcgttggatctaacaatacccatcttgtctagctagatctaacgctcAGAAACGATTTGGTACCGTGAGGTaccgatacctcgtgttacttttcgcct	0	0	2.73471	0	0	4.50024	5.07028	0	0	2.97579
PC-5p-212380_23	TAAGACGCCCGCATGCGAAA	20	Chr12	+	22809960	22810110	tgcggtctactTAAGACGCCCGCATGCGAAAatagatcttcgcatgtggtcttcttaggtcgaccgcatgggaaaatatatcttcgcatgtggcttcttatatggaccgcatgcgaagatctattttcgcatgcggccgtcttaagtgacc	0	0	4.78575	14.984	0	0	0	0	0	0
PC-3p-183099_32	GAGCCGAGCCGAGTTAGCTCGTTA	24	Chr7	+	21929454	21929574	gtgtagctcgcgagccaaacgagctagctcgagtttcctgacgagctgagccgagatgcagttttggctcgtttgcttatcGAGCCGAGCCGAGTTAGCTCGTTAtcttaacgagctgatg	0	0	4.78575	0	0	0	0	0	6.14353	0
PC-5p-248949_16	AATATAGCAACCTGGTACCGGATG	24	Chr2	+	1835375	1835486	ccatcccatAATATAGCAACCTGGTACCGGATGtgacatctcataatacaatgcagattcattgtattatgagatgttccatccagtactaggttgttatactatgggacta	0	0	3.41839	0	0	0	0	0	6.14353	0
PC-3p-269581_12	CTGATTGGACTTCCATGTGTG	21	Chr4	-	27046632	27046776	atgacacatgtggcagtccagtcatcataaaaatacattaaaaagatagggaccacatgtactgaccaagagaagcataactgacaagtgggccccatatttgtttatatattttttatgCTGATTGGACTTCCATGTGTGtgcc	0	0	8.20414	0	8.28565	0	0	0	0	0
PC-3p-111426_82	GAATCTCGGACGTCCATTTCTCGA	24	Chr12	+	19227448	19227596	gatcgagaaatagatgcccgagattcgtccacgtcaccatgagttaaaatttaactcccagtaaaattttaactcatgagtgaatctgcgagttaaattttaactcatgatgatgtggacGAATCTCGGACGTCCATTTCTCGAtccaa	0	0	5.46943	0	4.83329	5.72757	0	0	13.1647	7.93545
PC-5p-171065_37	AACTCCACTCTAGACCCAACTCCT	24	Chr11	+	5529333	5529522	tcacaaaatgaactagagttgtggagctaggtttaggcagctccacAACTCCACTCTAGACCCAACTCCTatagcaaaatttaggagttggagctgtaccaaacaggccctaaatttagctccagaagttaggtctggagtggagttgtggagctgcctaaacccagctccaccagtctagttcattttg	0	0	4.78575	0	0	0	0	0	0	0
PC-5p-250475_16	CATTATCGCATACGGCTGCTT	21	Chr9	-	18082211	18082342	gattagccgcatgcgaagatcCATTATCGCATACGGCTGCTTaagacagccgcatgcgataataggtctattttcgcatgcggctgtcctaagcagccgcatgcgataatggatcttcgcatgcggctggct	0	0	4.78575	0	0	0	0	0	7.89882	0
PC-3p-66762_177	AACTGACGGGAGTGGCATGAGAGG	24	Chr3	+	29642230	29642434	ttatatgccactgaaaattggctcttccctcatatgccattgatccaaatttgcgcaccctctcatgccactcccgtcagttgaccgtgtgtcttgagagttaacggtcaacacacggtcAACTGACGGGAGTGGCATGAGAGGgtgcgcaaatttggatcaatggcatatgagggaagagccaattttcagtggcatataaggg	0	0	15.7246	35.5871	29.6902	24.5467	19.1544	0	0	8.59673
PC-3p-59507_207	AACTCATGGTGACGTGGACGAATC	24	Chr2	+	11894175	11894358	aacatggaaactacctttggatcgagaaataaacgttcgagattcgtccacgtcaccctgagttaaaatttaactcgcagattcactcatgagttgaaattttactaggagttaaattttAACTCATGGTGACGTGGACGAATCtcggacgtccatttctcgatccaacggtatccatgtttcc	0	0	7.52046	0	20.0236	20.4556	23.6613	0	13.1647	10.5806
PC-3p-185915_31	AATGTGTCACATCCGGTACTAGGT	24	Chr12	+	22445534	22445707	aaagaaatacagactatactctcccgtcccatgaaaaacgaatctaggaccgtatgtgacatattctagtactatgaatctgaacatatgtatgtctagattcgtagtattaaAATGTGTCACATCCGGTACTAGGTtatttttttatgggacggagggagtatatgtttccgt	0	0	5.46943	0	0	5.72757	0	0	0	4.62901
PC-3p-170473_37	TTACTCCCTGTTGGTAGTACC	21	Chr6	-	24704291	24704432	gttgaattttagtcccagtaggtattactaaccgggattaaagatctaaataatctttacttccggttggtactaccaaccgggactaaagttgtgatctTTACTCCCTGTTGGTAGTACCaaccaggactaaagattctcg	0	0	3.41839	0	0	0	0	11.8487	4.82706	2.64515
PC-3p-209375_24	TTACAACCCGTCACTGATGAC	21	Chr8	-	1271688	1271820	taagtcatctctgacgggttaaaacttgtcacccgtcacagatgagtcatcagtgacgtgtcgtaactacctgaccgtcactgatgactcatctctgacgggttgtaacTTACGACCCGTCACTGATGACaaa	0	0	8.20414	11.238	0	0	0	0	0	0
PC-3p-168191_38	TGGCACTGTAGCGCGAAGGGG	21	Chr9	-	18978641	18978763	gcgaagaattgcaatttgccccttcgttctacggtaccaccctagaacccacgaaaaagacgagggattttgtgggtttcaaggTGGCACTGTAGCGCGAAGGGGcaaatcgtaattcttacc	0	0	8.20414	9.36502	4.83329	0	0	0	0	5.95159
PC-5p-66536_178	ATAGCAACCTAGGATCGGATGGGA	24	Chr8	-	2164775	2164923	tactccttccgttccaaaatATAGCAACCTAGGATCGGATGGGAtgtatcttgctactacgaatctagacatgccctatgttcagattcgtagtactaggatgcgtctaatccgatcctaggttgctatattctgagatggatggacta	0	0	9.57149	0	13.1189	13.0916	14.6475	8.61727	8.77647	8.59673
PC-3p-175001_35	ATCTCGGACGTCCATTTCTCGATC	24	Chr2	+	22072897	22073042	atcgagaaatggacgttcgagattcgtccacgtcaccatgagttaaaatttaactcgcggattcactcatgaatttaaatttactggaagttaaattttaactcatggtgacatgtacgaATCTCGGACGTCCATTTCTCGATCca	0	0	2.73471	0	2.76188	0	6.197	0	0	0
PC-5p-129810_63	AGAAGGTACCATGAAGTTCCA	21	Chr2	-	8393209	8393268	AGAAGGTACCATGAAGTACCAttttttctattgtaaatttggtacctcatggtacctagg	0	0	10.2552	12.1745	0	0	0	8.61727	9.65411	10.5806
PC-3p-190471_29	GACAGTCAAACGTTGGCACGGAAA	24	Chr5	+	24704457	24704623	aaaaaaaaaagataaactctggtttccgtgtctaacgtttgaccgtccgtcttatttgaaaaaaaatatgaatttaacagtaatgaaaatactaattacaaaaaaaatttatatatgacgGACAGTCAAACGTTGGCACGGAAActtagggtttgtctttttttggg	0	0	10.9389	7.49202	4.83329	0	0	0	0	0
PC-5p-215481_22	AATTTTACAGTTCTTGAGGAGA	22	Chr6	-	24631953	24632101	caagagcAATTTTACAGTTCTTGAGGAGAtaccattaaggataaaaatttagtgtaaaatttagtagctcctagtacttaggtattaagaggtaccaaatttacaatagaaaatgtggtacctcctcaaggactataaaattgctcgca	0	0	4.78575	0	0	0	0	0	0	0
PC-3p-184675_32	AGATCTATTTTCGCATGCGGC	21	Chr6	+	4830389	4830553	cgcatgcggtctacttaagacgcccgcatgcgaaaatagatcttcgcatgcggtcttcttaggtcgaccgcatgggaaaatatatcttcgcatgcggcttcttatatggaccgcatgcgaAGATCTATTTTCGCATGCGGCcgtcttaagtgaccgcatgcgaag	0	0	5.12759	0	2.76188	3.68201	0	0	0	0
PC-5p-155569_45	TTTGACCGTGTGTTGACCGTTAA	23	Chr1	-	1420636	1420787	ctaccgtcaATTGACCGTGTGTTGACCGTTAActctaaagtaaaaaagacatatttgtcctctctgagttgttaggcatgccctatactcagaagggtaaatacgtcttttttccttgagaattaacggtcaacacacagtcaactgacggg	0	0	2.39287	8.89677	5.869	7.77314	10.7039	0	0	0
PC-3p-162554_41	ATGTCCCTCTAATTTTACGTCAGA	24	Chr9	+	20663089	20663192	ggagctcctcttacgtaaagtcagagggacataggtccctgataggtggggccggcccatacgtcggtgaccATGTCCCTCTAACTTTACGTCAGAggagccct	0	0	4.78575	0	6.21423	0	0	7.54011	7.89882	0
PC-5p-72653_157	CGGTACTAAATCGTTTATGAT	21	Chr5	-	5378228	5378420	caaagagatttgctccggtctaacaaaaaatatctcgaggtaccggtacttcaCGGTACTAAATCGTTTCTGATcgttggatcttgctaggcaggataagcattgttagatccaacgattgaaaacaatttggtaccgtgaggtaccggtacctcgagatattttttttgttggtccggagcaaatgtctctc	0	0	2.73471	0	6.21423	8.18225	11.8306	5.38579	7.89882	8.26609
PC-5p-198464_27	ATGCCACTACCGTCATTTGACCGT	24	Chr12	-	7129504	7129650	ctcATGCCACTACCGTCAGTTGACCGTtaactctcaagtaaaaaagacatatttgccctctctgagttgttaggcatgtcctatacttagaagggtaaatacgtcttttttccttgagaattaacggtcaactgacgggagtggcat	0	0	3.07655	0	2.76188	0	5.63364	0	0	0
PC-5p-169846_38	ACATCGTTATCTTTAGTCCCG	21	Chr11	-	18963649	18963721	tccgggactaaAGATCGTTATCTTTAGTCCCGgttcaaatacccggaactaaagatcgatctttagtcccggt	0	0	7.52046	0	6.21423	0	0	0	6.14353	7.27416
PC-3p-247564_16	TTATGAACTAGAAATGCTTAG	21	Chr3	+	23382961	23383135	acaatggcagaataatcatctaagaagaactttatgtcgccattgactaagcatttctagttcataacacagctaaatgggctacacaaacatatccatttagccgtgTTATGAACTAGAAATGCTTAGtcagtgccaacataaagttcttcttagatgattattccgccatata	0	0	4.78575	0	0	0	0	0	0	0
PC-3p-46421_290	ATCTTTGACGAGTTGCGTTGGCCC	24	Chr12	+	5972188	5972342	agccatctgtgacgggttacaagtgcaagtcgtcacagatgacctcacatctgtgacgggtcctccctagtagccatatattgaagaggatattttttcggcccgtcagagatgactcATCTTTGACGAGTTGCGTTGGCCCgtcacagatgacc	0	0	20.5103	0	0	8.18225	12.394	25.8518	19.3082	22.4838
PC-3p-144137_52	TCTTAAAAGGACCGCACGCGA	21	Chr4	+	17395956	17396055	ataaaaataggctcattttcgcgtacggtccatttaagaggtcatttttccatgcggtccTCTTAAAAGGACCGCACGCGAaaatgagccctattttctc	0	0	12.9899	6.55551	5.52376	9.00047	0	0	0	0
PC-3p-169240_38	TTCGCATGCGGGCGTCTTAAG	21	Chr2	+	21192960	21193108	gtcacttaagacggccgcatgcgaaaatagatcttcgcatgcggtccatataagaagccgcatgcaaagatatattttctcatgcggtcgacctaagaagaccgcatgcgaagatctattTTCGCATGCGGGCGTCTTAAGtagaccgc	0	0	13.6736	0	0	7.36402	0	0	0	5.95159
PC-3p-82122_131	CCGGGACTAAAGTTACGACTT	21	Chr9	+	7813965	7814066	gggtgggactttagtcccggttggtagcaccaaccggggctaaagatcaccgggatctttagtcccggttggtattaccaaCCGGGACTAAAGTTACGACTT	0	0	20.5103	0	0	0	0	22.6203	18.4306	14.5483
PC-3p-101618_95	AGATTCGTAGTCCTAGGATGCGTC	24	Chr3	+	31397953	31398108	tatatactccctccgtcccatgatataagggattttggagggatgtgacacattctagaactacgaatctggacatgttcttatccAGATTCGTAGTCCTAGGATGCGTCacaatcctataaaatctcttatattacgggacggaaggagtatcac	0	0	7.52046	0	0	6.5458	0	14.0031	13.1647	9.25802
PC-5p-197204_27	AAAAAGTATCTCGAGATATCGGTA	24	Chr2	+	29705784	29705932	cgaacAAAAAGTATCTCGAGATATCGGTAcctcacggtattaaattgttccgatcattagatctagctaggcaggatggacattgttaaatccaacgattggaaacgatttgatactgtaaggtaccgatacctcgaggtattttttgt	0	0	6.1531	6.55551	0	0	0	0	0	0
PC-3p-54703_232	CCAACGTCATATATTAAAGGA	21	Chr3	-	30263613	30263693	atcatactccctctgttcttttaatgtaggacgttggtgaacaaaCCAACGTCATATATTAAAGGAtggaggtagtatatc	0	0	13.6736	18.73	11.738	8.18225	13.5207	12.9259	12.2871	15.2096
PC-3p-87726_119	ATAAGTGGGTTTGCGGCTTAC	21	Chr6	-	26456384	26456527	taagtcactcagaaaggttgtaagcggctaacccgcgaaacccacttataggccaaaataagccacaaactcgtttattttgacctATAAGTGGGTTCGCGGCTTACccacttacacccagtcagaatcagaaattgtgacacc	0	0	10.2552	8.42852	4.83329	0	9.01382	8.61727	14.92	10.5806
PC-5p-293003_9	ATAAGCGGCGCCTGCGAAGATCGA	24	Chr1	-	18484202	18484323	atctttgcaggcgggccatATAAGCGGCGCCTGCGAAGATCGAtcttcgcaggcgcacgatgcctgctgcctgcgaagattgatcttcgcaagcgtcgcttatatggtccgcctgcaaatat	0	0	6.1531	0	0	0	0	0	0	0
PC-5p-205601_25	TAGATCTTCGCATGCGGTCTT	21	Chr8	+	10611397	10611548	acagtctacttaagacggccgcatgcgaaaaTAGATCTTCGCATGCGGTCTTgttaagtcgaccgcacgggaaaatagatcttcgcatgtggctgcttaaacgggccgcatgcgaagatatattttcgcatgcggccgtcttaagtgaccgc	0	0	2.39287	0	0	4.50024	0	0	0	2.31451
PC-3p-69714_167	TGTACTAGGTTGTATCACATC	21	Chr1	+	21906027	21906099	catgtgacatattctagtacattgaatctggatagagtatgtccaaatttatTGTACTAGGATGTATCACATC	0	0	3.41839	3.27776	7.24994	6.95491	6.197	12.9259	8.33764	5.95159
PC-5p-281132_10	AGCAACCTGGTACCGGATGTGACA	24	Chr1	-	299279	299398	tactccatccgtcccagaatatAGCAACCTAGTACCGGATGTGACAtatcctattaattcgtagtaataggatatgtcacatccagtactagcttgctatattctgggacggagggaata	0	0	3.41839	0	0	0	0	0	0	0
PC-5p-264149_14	TGTTAAACGGAGGGAGTATTA	21	Chr3	-	29703751	29703877	gaatgacttacatTGTTAAACGGAGGGAGTATTTcagaggaggcttaagttgacaaatttaggatttgtttggttcaatatattatcagtacatgatacttcctccattcaataatataagtcacaa	0	0	4.78575	0	0	0	0	0	0	4.62901
PC-5p-148033_49	ATAGCAACTTAGAATCGGATGGGA	24	Chr11	-	22923901	22924059	cactcattatatatagtacataatactccttcagtcccaaaatATAGCAACTTAGAATCGGATTGGAcgtatctatagtactacgaatcaaatactaggatatgtcctatccaattctaggttgttatattctaggacgggggagtagtataatggaat	0	0	5.46943	11.238	8.97612	14.728	7.8871	10.7716	7.02117	5.95159
PC-5p-199272_27	TTGTGACGCATCCTAGGACTACGA	24	Chr3	-	31398001	31398156	gtgatactccttccgtcccgtaatataagagattttataggaTTGTGACGCATCCTAGGACTACGAatctggataagaacatgtccagattcgtagttctagaatgtgtcacatccctccaaaatcccttatatcatgggacggagggagtatata	0	0	8.20414	0	0	0	0	0	0	4.62901
PC-5p-245734_16	AATGTCACTACCATTACAGCCACT	24	Chr8	-	19836584	19836694	gatcctctaccatAATGTCACTACCATTACAGCCACTggtatgtgggttccactctcatattgtcccacatgttagtatttataatggtagtgccattatgatagaggatg	0	0	5.46943	6.55551	0	0	0	0	0	5.2903
PC-3p-123055_69	ATTTGACTGCAGAGGATCTCAATC	24	Chr10	+	17676068	17676184	cacggattagaatcctctgcagtcgaagtcacgtgacatgtgagcccgatgatccctggacccatatgttagtgacaaatgcaccgtgtATTTGACTGCAGAGGATCTCAATCctcc	0	0	5.46943	0	8.28565	11.4551	0	7.54011	8.77647	7.27416
PC-5p-97426_101	AAGTACACCTGAACCGGATGTGGC	24	Chr2	-	5849879	5850012	ttgtactccctccgtcctaatatAAGTACACCTGAACCGGATGTGGCatttcatagtataaccaatatctcgttgtactatgaaatgctatatccggtcctaagtgcatttatattgggacgaaaggagtagac	0	0	10.9389	0	8.28565	6.5458	9.01382	7.54011	0	7.27416
PC-3p-99575_98	TCTATCCGTCCAAGATCTCTT	21	Chr4	+	20991021	20991205	ctataaaatataagggattttggatggatgagacacttcataggattatctagattcaatcctttaaaatgtTCTATCCGTCCAAGATCTCTTatattttaagacgaagagaatagtatatgttctatccgtccaagatctcttatattttaagacgaagagaatagtatgcaagagcaagcccc	0	0	5.46943	13.111	14.4999	19.6374	15.7742	0	6.14353	6.61287
osa-miR159c_R-1	ATTGGATTGAAGGGAGCTCC	20	Chr1	-	6556048	6556244	gaggaggaagaggagctcctttcgatccaattcaggagaggaagtggtaggatgcagctgccgattcatggatacctctggagtgcatggcagcaatgctgtaggcctgcacttgcatgggtttgcatgacccgggagatgaacccaccattgtcttcctctattgATTGGATTGAAGGGAGCTCCacatctctctc	1	0	0	3.27776	3.91267	3.81838	6.76037	2.51337	3.21804	1.76343
osa-miR159e_R-1	ATTGGATTGAAGGGAGCTCC	20	Chr1	-	9760708	9760898	gatgaagaagaagagctccctttcgatccaattcaggagaggaagtggtaggatgcagctgccggttcatggatacctctggagtgcagggcaaatagtcctaccctttcatgggtttgcatgactcgggagatgaacccgccattgtcttcctctattgATTGGATTGAAGGGAGCTCCtctagctacat	1	0	0	3.27776	3.91267	3.81838	6.76037	2.51337	3.21804	1.76343
osa-miR159d_R-1	ATTGGATTGAAGGGAGCTCC	20	Chr1	-	6563756	6563944	tgatgtgaggaggagctcctttcgatccaattcaggagaggaagtggtgggatgcagctgccggttcatggatacctctgcagttcatgccggtaggcctgcacttgcatgggtttgcatgacctgggagatgaacctgccattgtgttcctctattgATTGGATTGAAGGGAGCTCCggctacaccta	1	0	0	3.27776	3.91267	3.81838	6.76037	2.51337	3.21804	1.76343
osa-MIR397a-p3	TCAGCGCTTCACTCAATC	18	Chr6	+	28489785	28489898	atcaaatgcatcaTTGAGTGCAGCGTTGATGAACaacggtaaccggtccatgttgatgcgcatttggccggtgatctgatcatcaTCAGCGCTTCACTCAATCatgcgtttggc	1	0	0	6.55551	0	0	0	0	0	0
osa-MIR439h-p3	ATAGGTATCCCTGTCGAACCGCGG	24	Chr6	-	1553119	1553217	accacctaccctgtcgaactcacgcagttcgacATGTACCTGTCGAACTGTGGTTGTtcgATAGGTATCCCTGTCGAACCGCGGttgttcgacagggtg	1	0	0	4.91664	0	0	0	0	1.40423	0
osa-MIR439d-p3	ATAGGTATCCCTGTCGAACCGCGG	24	Chr3	+	13698311	13698408	ccacctaccctgtcgaactcacgtagttcgacATGTACCTGTCGAACTGTGGTTGTtcgATAGGTATCCCTGTCGAACCGCGGttgttcgatagggtg	1	0	0	4.91664	0	0	0	0	1.40423	0
osa-MIR439e-p3	ATAGGTATCCCTGTCGAACCGCGG	24	Chr1	+	19880138	19880235	ccacctaccctgtcgaactgacgcagttcgacATGTACCTGTCGAACTGTGGTTGTtcgATAGGTATCCCTGTCGAACCGCGGttgttcgacagggtg	4	0	0	4.91664	0	0	0	0	1.40423	0
osa-MIR439i-p5	AGGGACATATCCAACGGGCAGTGT	24	Chr10	-	15809251	15809375	gcAGGGACATATCCAACGGGCAGTGTtcgataggggcgtggctacagtgacactacaatgtttttttctatttttaaaattatttaatcacatgtcgaACCGCGGTTGTTCGATAGGTACCCtgt	1	0	0	6.55551	0	0	0	0	0	0
osa-MIR439g-p3	ATAGGTATCCCTGTCGAACCGCGG	24	Chr8	+	3664228	3664315	tcctgtcgaactgacgcagttcgacATGTACCTGTCGAACTGTGGTTGTtcgATAGGTATCCCTGTCGAACCGCGGttgttcgacagg	1	0	0	4.91664	0	0	0	0	1.40423	0
osa-miR444a-3p.2_2ss20TC21TA	TGCAGTTGCTGCCTCAAGCCA	21	0	0	0	0	agttattgcacatggtggcaccaagcatgaggcaacaactgcattacttgcaagaaaggcacaaaatcattagatgattacTTGTGGCTTTCTTGCAAGTTGTGCAGTTGCTGCCTCAAGCTTgctgcctccctctgccaaat	1	0	0	3.18411	3.17616	1.14551	2.25346	3.44691	1.40423	1.58709
osa-MIR444b-p3_2	TCTTGCAAGAAAATCTTTA	19	Chr2	-	22303706	22303748	caaGCTTGTGGCAGCAACTGCACATCTTGCAAGAAAATCTTTA	1	0	0	5.15076	0	0	0	0	0	0
osa-MIR444d-p5	GGCAACAACTGCATTACTTGC	21	Chr2	-	30463387	30463461	caccaagcatgaGGCAACAACTGCATTACTTGCaagaaaggcacaagtaagacctctcacaagtaagacagtaaa	1	0	0	7.49202	14.4999	24.5467	24.788	26.929	34.2282	29.0966
osa-MIR444b-p3_1	GCTTGTGGCAGCAACTGCA	19	Chr3	-	16685612	16685750	ggctgcttcttctagctcgaccctcttggtattggttgtaagccatcgacgggggctcaccatccactactacaaaaatcgtttttctgtatgagggggtcggtaggttccatgcgggccGCTTGTGGCAGCACCTGCA	1	0	0	5.15076	0	0	0	0	0	0
osa-MIR812i-p5_2ss14AC19TC	AAAGTTGGACACGCAAACCCAGGG	24	Chr4	+	16644651	16644694	AAAGTTGGACACGCAAACCCAGGGtttaccttttttttgggacg	1	0	0	4.68251	0	4.50024	7.8871	7.54011	5.7047	3.96772
osa-miR1425-3p	CAGCAAGAACTGGATCTTAAT	21	Chr5	+	8862149	8862250	ctgttgactgcatTAGGATTCAATCCTTGCTGCTaaatgtattgcttatattcagcaatataatgttcagCAGCAAGAACTGGATCTTAATatagtcgatag	1	0	0	8.42852	0	13.9098	0	9.69442	6.14353	11.9032
osa-miR1862d	ACTAGGTTTGTTTATTTTGGGACG	24	Chr10	+	4833611	4833760	ctactggctagtctcgtagcttgctaggtactccctctGTCCCAAAATAAACAAAGCTAGTAcggggatgtggcacttcctagtcctgtACTAGGTTTGTTTATTTTGGGACGgagggagtatcatagtttgttactcctctggttacta	1	0	0	5.15076	9.66659	13.0916	10.1406	17.2345	16.6753	7.27416
osa-miR1862e	CTAGATTTGTTTATTTTGGGACGG	24	Chr11	+	2523232	2523324	tatttccttcaTCCCAAAATGAAAAAATCTAGTACattatgtgtttgacatatcctgtaCTAGATTTGTTTATTTTGGGACGGagggagtatc	1	0	0	5.15076	2.76188	3.2729	0	0	0	0
osa-MIR2055-p5_2ss13TA18CG	AAACACAGACATAGACAGGCA	21	Chr9	-	431432	431531	agaagatggaggcaccagcccaaggAAACACAGACATTGACACGCAattcaaggagaagattgcgtcctacttTTTCCTTGGGAAGGTGGTTTCtcttct	1	0	0	6.55551	0	0	0	0	0	0
osa-MIR2093-p5	ACTGGATGTGTGCATTAAT	19	Chr5	-	16056024	16056081	ACTGGATGTGTGCATTAATtggaagaacacatcttccaattaatgcattcttcctaga	1	0	0	10.3015	0	0	0	0	0	0
osa-MIR2869-p5	TTGGGAGGTGGTGAGTACTAAG	22	Chr5	-	26915329	26915489	gggaggaggagcttcccaggatttaattTTGGGAGGTGGTGAGTACTAAGgagaacagtatgttgttcagctggcaggagctgcaaggagcaagccgctggccagggtttgatccttggtactcattacctcccgacattaaattctgggcaggattaagt	1	0	0	9.36502	4.83329	0	0	0	0	5.2903
osa-miR5150-3p_L-1R+1	GAAGCTGCAGCTGTCAGAAGCTCC	24	Chr4	+	18470790	18470868	gtttgggggAGCTTCTGACAGCTGCAGTTTCTCttgttctaggaGAAGCTGCAGCTGTCAGAAGCTCCcccaaacatgg	1	0	0	8.42852	7.59517	9.00047	16.9009	8.61727	11.4094	7.27416
osa-miR5493_R+4	AGCCGGGCTCGGTCGCGCGTGCCTG	25	Chr2	+	22898044	22898300	cagaggcgggctccgtgccggcctgcccagctgcagatctcggatgtttccctgagacaaaaacagagaaggaagaggcccatgtaagatgggctttcaagtcagctcaagcacccacttctcactaccgatgtcctctacaagcactattccctcgattagtaccataccgcttgccgaacgacgccaagaccagcttaaatacgcgcttcccaccatctccaccAGCCGGGCTCGGTCGCGCGTGCCTGttactc	1	0	0	12.1745	0	0	0	0	6.14353	7.93545
osa-MIR5522-p5_1ss1TC	CAAGAACAATAGGAATGGGAG	21	Chr4	+	21650324	21650436	agcaccTAAGAACAATAGGAATGGGAGgcattaggaaagttgcaagccaagtctccacaaacatggagcttgcacTTTCCTCCATGTTCCCATTCCtacagctcttagaccct	1	0	0	6.55551	4.83329	5.72757	0	0	0	0
osa-MIR5538-p5	GGAACTACTGAACTCAATCAC	21	Chr10	+	21337283	21337405	atgaGGAACTACTGAACTCAATCACttgctgccgttactcaacagttttctgttgaggtctatcccgtagaggtagtcaaattagaacgggaggagaggaggtgagtaggggtagttcaatgg	1	0	0	7.49202	0	0	0	0	0	0
osa-MIR6255-p5	GGGCAGTTGAGTTCGGCCAA	20	Chr7	-	25018786	25018870	aaaccagttttgggaaaaatGGGCAGTTGAGTTCGGCCAAtttatctatggtttcctcaACAATCATTTTTCCCACATGTtatca	1	0	0	6.55551	0	0	0	0	0	0
mtr-miR160a_R+2	TGCCTGGCTCCCTGTATGCCATT	23	Chr6	+	28081017	28081161	tcaaaggtttggttttgatcggcttgagagcgTGCCTGGCTCCCTGTATGCCACTcatgtagcccaatccatggtgtgtttggatgctgtgggtggcgtgcaaggagccaagcatgcgtgccatgatctctctttctgccttaat	37	0	0	9.36502	0	0	0	0	0	0
bdi-miR167a_R+1	TGAAGCTGCCAGCATGATCTAT	22	Chr3	+	33130623	33130773	caagggaacgagTGAAGCTGCCAGCATGATCTAGctctgaatgatcaacaagatgtgctcccacactgccttcctgtggatcttgagctgttgctagtcttgtggtcatgccttgctaggtcatgctgcggcagcctcacttcttcccatt	8	0	0	9.36502	5.869	7.77314	0	5.92437	9.65411	8.26609
nta-MIR156i-p3_2ss11AT17GA	TGCTAATTAATTTTGTAC	18	Chr4	+	21029171	21029268	cacaaattaattaaacgtcttttctttcatctggaaatgtattaagcgaatgcatggtcctaattttaggtgatttatatTGCTAATTAATTTTGTAC	1	0	0	12.1745	0	0	0	0	0	0
bdi-MIR159c-p3_2ss16GT17GC	CGGCGCCGGCGCCGCTCG	18	Chr2	+	29065372	29065408	cgggcctcacCGGCGCCGGCGCCGCTCGtgatgcatt	1	0	0	3.74601	2.41665	0	4.50691	0	0	0
bdi-MIR159c-p5_2ss16GT17GC	CGGCGCCGGCGCCGCTCG	18	Chr5	-	26859384	26859444	CGGCGCCGGCGCCGCTCGcgcggacgtcgtccgttcttgaccggctccgctcgttcggact	1	0	0	3.74601	2.41665	0	4.50691	0	0	0
ath-MIR166e-p3_2ss13TG21TA	TATATATATATGGCTCTTCTA	21	Chr2	-	20251685	20251741	aacgggcataggaatacatgatatagcatTATATATATATGGCTCTTCTAgtctcca	1	0	0	3.27776	0	0	0	3.77005	3.51059	4.95965
ath-MIR847-p5_2ss19TG21CA	GTTAAGAAGAGAATAAGAGTAT	22	Chr12	-	26080767	26080910	GTTAAGAAGAGAATAAGAGTATaacaaacatattagcgggattatggcaatatacatatgagacataaggcaactatacttgctttccctcatattcaaatatttttcccttttacactaGTTAAGAAGAGAATAAGAGTAtaa	2	0	0	9.36502	0	0	0	0	0	0
ath-MIR847-p3_2ss19TG21CA	GTTAAGAAGAGAATAAGAGTA	21	Chr12	-	26080767	26080910	GTTAAGAAGAGAATAAGAGTATaacaaacatattagcgggattatggcaatatacatatgagacataaggcaactatacttgctttccctcatattcaaatatttttcccttttacactaGTTAAGAAGAGAATAAGAGTAtaa	2	0	0	9.36502	0	0	0	0	0	0
bdi-miR5054_1ss10TA	TCCCCACGGACGGCGCCA	18	Chr1	+	15540566	15540705	gggcgtgggtgtggcgaaacctattcacccgcagcccttgacgacgtaccttattggtactatggcgaagggcgtggcgtgtggcgagaagggtcccattttgccctttcggtctgggtaTCCCCACGGACGGCGCCAgc	1	0	0	7.96027	0	0	0	0	0	0
hbr-MIR6173-p3_1ss2CT	GTGCTGTAGCTAACGCGTTA	20	Chr10	+	20454100	20454213	gagacgaaagctaggggagcaaatgggattaGAGACCCCAGTAGTCCTAgccgtaaacgatggatactaggtgctgtgcgactcgacccgtgcaGTGCTGTAGCTAACGCGTTA	1	0	0	8.42852	0	0	0	0	0	0
stu-MIR8006-p5_1ss18CA	AGACATTGGTGCCCTGCA	18	Chr1	-	3726259	3726366	aAGACATTGGTGCCCTGCAtttgattcctaaggagcttgcactgaaagttgtcagtaagattgaagccggggaacggttcactgtttatgttgtggtgccaatgtggc	1	0	0	7.49202	6.9047	0	13.5207	0	0	0
gra-MIR8751b-p3_2ss16TC19GA	TGGCACCGAAAATGTCTCA	19	Chr1	-	7228886	7228937	gcacactggtctagctccaTGGCACCGAAAATGTCTCAgggctcaagtgatt	1	0	0	4.68251	0	0	0	0	0	0
bdi-MIR9494-p5_2ss1CT20GC	TGGCGGCGGCGGCGGCCACC	20	Chr4	-	21285221	21285332	atggcggtggTGGCGGCGGCGGCGGCCACCggttccaccaccagatcaggcggcggcggcggcgaggggacgaggtccgggaggaagaagccgccgccgccgccgctgcagg	1	0	0	6.55551	0	0	0	0	0	0
aly-miR164a-5p_R+2	TGGAGAAGCAGGGCACGTGCACA	23	0	0	0	0	0	25	0	0	6.55551	0	0	0	0	0	0
PC-5p-269705_12	GGCGTTGAACTTAGACACCTCAGC	24	Chr11	-	10175935	10176088	caaatcgtatGGCGTTGAACTTAGACACCTCAGCgccacgtcaactagcactgaatgttgtgccaccgtggatgggaggttgagtcggcgtgccaacgtgcattcagcgtcgtgctatttggcgctgacatgtgtaagtttagcgccatacgat	0	0	0	5.61901	0	0	0	0	0	0
PC-3p-362238_7	ATGACTAGTTACCTGTGACGGGCC	24	Chr11	+	25020789	25020949	cggccatccgggttgcgatccgtcacaggtgactaatcacctgtgacgggttgaaaatgaaacccgtcataggtgaggtttacaccaccttcgacggtttccacttccggcccgtcacagATGACTAGTTACCTGTGACGGGCCgcggccggatggctcac	0	0	0	6.55551	0	5.72757	0	0	0	0
PC-5p-126152_66	TTGTTTCATCTAGGACGAGGA	21	Chr11	+	19371650	19371899	agaaaaccacacacactttgacacttggcacttaagtatatatattttggtagtgtagtttcacaaaaacacactatcaataaatggattcacccgcgagatgacgtgaTTGTTTCATCTAGGACGAGGAcatgtcatcctattaccagccatcgcacgaaattaataggatgccatgtcttcatcctagatggaacgaccacgtcatcttacgggtgaatccattcatcgatagtgtggttttgtgaaa	0	0	0	3.74601	2.41665	0	0	8.07869	11.8482	4.95965
PC-3p-159729_43	AATAGAAATAGAAAGAATAGAAAGA	25	Chr2	-	14279108	14279179	ctattttctattctttctatttctatttctattctactatatagaAATAGAAATAGAAAGAATAGAAAGAct	0	0	0	4.68251	0	0	0	0	0	0
PC-3p-156227_44	ATACGTCAGTGATAAAGGCACGGT	24	Chr2	-	5191123	5191236	aacatcctttgccgtcactgcaccgtgcctttgtcactgacatgtgggtccgatgtgtcgtcgggcccATACGTCAGTGATAAAGGCACGGTgcagtcgactgcaaaggatctc	0	0	0	6.55551	0	0	0	0	7.89882	4.62901
PC-3p-242992_16	AATTCGTTGTGCTAGGAGGGGTCA	24	Chr3	+	21538706	21538850	atataccccctccgtcccaaaaaaaaactcaacttgacccctcctaggacagtgaagtcgcgatgtcctttatcaaGATTCGTTGTGCTAGGAGGGGTCAcatccccttctaagttgagtttttattgggacggagggagtaagt	0	0	0	8.42852	0	0	0	0	0	0
PC-5p-185946_31	TTTGACCGTGTGTTGACCGTTA	22	Chr11	-	20395977	20396125	cccgtcgGTTGACCGTGTGTTGACCGTTAattctcaaggaaaaaagacgtatttacccttctgagtatagggcatgcccaacaactcagagagggcaaatatgtcttttttacttgagagttaacggtcaacacacggtcaactaacta	0	0	0	5.61901	2.41665	4.90935	0	0	0	0
PC-5p-260710_14	ATAGCAACCTAGGATCGGA	19	Chr2	+	35080128	35080281	gtttactccttccgtcctagaatATAGCAACCTAGGATCGGAtgtgatgcatcatagtactacgaatctagacagggggctgttcagatttttagtactagagtacatcccatccggttctaggttgttacattctagaatggagggagtattt	0	0	0	6.55551	0	0	0	0	0	0
PC-3p-213579_23	TGTTAAGTGGCTCGCACACGA	21	Chr1	+	20130949	20131044	tcaattttcgtgtgcaggccacttaacacgtccgcacaggaaaatagtattattttcacgtgcgggtgTGTTAAGTGGCTCGCACACGAaaatagc	0	0	0	6.55551	5.52376	0	0	8.61727	0	0
PC-3p-124342_68	ATACCTCGTTAGATTCGTCTCGCA	24	Chr4	+	31345352	31345535	taccgacaaaaccgatttcataaccccaaggctattttgcgagacgaatctaatgatatatattaatccatgataagcgactgattactgtagcattactgtagcaaatcatggattaatATACCTCGTTAGATTCGTCTCGCAaaatagcctagggattatggaattggttttgtcagtaatc	0	0	0	6.55551	0	7.36402	12.394	0	7.02117	6.61287
PC-5p-286927_10	GTAGCCCGCTGTCATTCTCTCTCC	24	Chr7	-	18797344	18797523	cgtcttggagtccgtgttacagctggctacagatctGTAGCCCGCTGTCATTCTCTCTTCtcatttatctgcttaaaatatgtttgcagctgcctgctattgtacctgctcttagataaataaggtgagagaaaagcagcgggctacagatttgtagccagctgtagcacggactccaag	0	0	0	9.36502	0	0	0	0	0	0
PC-3p-284557_10	ATAAGACGGACGGTCAAAGTTGGG	24	Chr1	-	23831977	23832129	ttcgtgtgcaactttgaccatctgtcttatttaaatttttcttattattataagatgataaaacatgaataacactttatacgtgacttatgttctcaaattttttcaaaaattttttaaATAAGACGGACGGTCAAAGTTGGGcacgaaaaa	0	0	0	9.36502	0	0	0	0	0	0
PC-3p-85067_125	AGGGACTTATGTTTTTATGAGAGG	24	Chr10	-	17498866	17499032	gctgtcctctgctcttctcagggggtgtttgggaactagagactaaatttagtccctctcacaaaagtacaagtccctatattAGGGACTTATGTTTTTATGAGAGGgactaaagtttagccccactttagttcctccaaccaaacaccacctcagttgaggacctg	0	0	0	14.984	0	0	0	0	6.14353	4.62901
osa-miR169e	TAGCCAAGGATGACTTGCCGG	21	Chr2	-	31205866	31205997	gctggttgtgTAGCCAAGGATGACTTGCCGGcctggtttgtgttcatcagcaatccagcatatgctgtattgccgtgtgtgatcgatcgatgcatggaccggcaagttattttctttggctacattacaacc	1	0	0	0	9.66659	0	0	7.54011	0	4.62901
osa-miR171f-5p	TGTTGGCATGGTTCAATCAAA	21	Chr3	+	30027774	30027900	gggagagtgcgaTGTTGGCATGGTTCAATCAAAccgggcaaacttatgcactagctaagcaagatgcagggatatgcagtatggttttgtttggtcTGATTGAGCCGTGCCAATATCacaagcttgc	1	0	0	0	4.83329	5.72757	0	0	0	0
osa-MIR812r-p5_1ss1CT	TGTTTGACCGTTCGTCTTATT	21	Chr11	+	18809746	18809963	cctaaaataagtatagttttgcactgttcatgtctaaCGTTTGACCGTTCGTCTTATTtgaaaattttttatgattaatatttttgttgttattagataataaaacatgaatagtattttatgtgtgactaactttttttaattttcttataaattttttaaATAAGACGGACGGTCAAACGTtagacacgaatttctacggctgcacttattttagg	1	0	0	0	5.52376	18.0009	4.50691	24.2361	28.9623	15.8709
osa-miR812n-5p	AAGTGCAGCCATGAGTTTCCGTGC	24	Chr8	-	14108082	14108284	cttAAGTGCAGCCATGAGTTTCCGTGCccaactttatcgttcgtcttatttgaaatttttttatgattagtatttctattgttattagatgataaaacatgaatagtactttatgtgtgacttatgtttttattgtttttaaaaaaaattcaaataacacagacgatcAAAGTTGGGCACGGAAAATCATGGctgcacttaaa	1	0	0	0	4.83329	0	0	8.61727	8.77647	0
osa-MIR812b-p5_1ss1CT	TGTTTGACCGTTCGTCTTATT	21	Chr2	-	1936324	1936493	gtatccgtatctaCGTTTGACCGTTCGTCTTATTtgaaaattttatgaaaagattaaaaaaatagtcacgcataaagtaatattcatgttttatcatctaataacaataaaaatactaatcattaaaaattttcaaATAAGACGGACGGTTAAACGTTGGacacgaatac	1	0	0	0	5.52376	18.0009	4.50691	24.2361	28.9623	15.8709
osa-MIR816-p5_2ss7TG17AC	TGGATAGGACAGAGGTCT	18	Chr10	+	21808333	21808409	atgtgacatattttactacaacgaatcTGGATATGACAGAGGTATgtttaaATTCGTAGTATTAGGATGTGTCACat	1	0	0	0	7.59517	0	0	0	0	0
osa-MIR818e-p3_2ss16AG21GA	AAATTTTTTGAATAAGACGAATGG	24	Chr7	-	28154432	28154656	ccccgtcctataatatAAGGGATTTTGAGTTTTTGCTTGCactgtttgaccactcgtcttatttaaattttttttggaattattattatttttgacttattttattatccaaagtactttaagcataacttttcgttttttatatttgtacAAATTTTTTGAATAAAACGAGTGGtcaaacaatacaaacaaaaacttaaaatcccttatattatgggacggagg	1	0	0	0	2.07141	0	0	3.94958	0	1.98386
osa-miR818a_L-1R+3_1ss14AG	ATCCCTTATATTGTGGGACGGAGG	24	Chr2	+	4007190	4007302	cctccgtcccataatatAAGAGATTTTAGATGGATGTGATAcatctcagtacaatgaatctgtactataatatatcatatccatccaaaATCCCTTATATTATGGGACGGAGG	1	0	0	0	2.07141	0	0	3.94958	0	1.98386
osa-MIR827-p5_2ss1GC17TG	CGAGAATAATTGACGAGG	18	Chr2	-	23901168	23901284	ttttgttgctggtcatctagctacccgtgcatgcctggagattGGAGAATAATTGACGATGcagcagtcggcttattggctcttgggcacgcgtggTTAGATGACCATCAGCAAACA	1	0	0	0	4.83329	0	0	0	0	0
osa-miR1428e-5p	AATTCACAGGCCCTATCTTGTG	22	Chr10	+	3961370	3961478	cgctttgcgAATTCACAGGCCCTATCTTGTGgtatgaactgagtacgcgatgatttatggcgcatattgggggcttaccaaaagataatgctgtgaatttgcaaagcgc	1	0	0	0	3.45235	2.72742	3.38018	0	0	0
osa-miR1428a-5p_R+1	CGTTTTGCAAATTCGCAGGCCC	22	Chr1	+	13160777	13160896	ggttagtgCGTTTTGCAAATTCGCAGGCCCtatcttgtggtatgaactgagtacgcgatgatttatcctgcgtattgggggcttaccataagataaagccgtgaatttgcaaaacgttca	1	0	0	0	8.97612	13.0916	14.6475	0	7.02117	7.27416
osa-miR1429-5p_R+3	GTAATATACTAATCCGTGCATCCA	24	Chr8	-	2036953	2037072	GTAATATACTAATCCGTGCATCCAtcgtatatcttacacgtcatgtgaacgtgcatcggttcataatgttgtgtttataaatgttaatggtatgtgtgGTTGCACGGGTTTGTATGTTGC	1	0	0	0	102.88	168.554	147.601	30.1604	29.84	23.8063
osa-miR1429-3p_R+1	GTTGCACGGGTTTGTATGTTGC	22	Chr8	-	2036953	2037072	GTAATATACTAATCCGTGCATCCAtcgtatatcttacacgtcatgtgaacgtgcatcggttcataatgttgtgtttataaatgttaatggtatgtgtgGTTGCACGGGTTTGTATGTTGC	1	0	0	0	6.21423	6.5458	0	0	0	0
osa-MIR1432-p3	TTGATGCAGGTGTCATCTCCC	21	Chr7	-	23401702	23401810	cctgtgATCAGGAGAGATGACACCGACAtcgccggaattcgttcttggtcttgtgccatgatgaattgatggtccgtTTGATGCAGGTGTCATCTCCCctgaacatagg	1	0	0	0	8.97612	0	0	17.2345	41.2494	14.5483
osa-MIR1440a-p5_1ss5AG	AAATGCCACCCGGGCCCACATGTC	24	Chr9	-	5980506	5980694	aaatgccaatgctcaaataccactctcctaaatttccattcccAAATACCACCCGGGCCCACATGTCagcctcatccagcacagggtcccacatcacttttgtttgaatggaaagtgaggctgacatgtgggcccggatggtatttggtaatgaaaatttgGGAGAGTGGTATTTGAGCACTGGCattt	1	0	0	0	6.21423	0	0	0	6.14353	0
osa-MIR1441-p5_1ss23TC	TTTTTCATTCGTGTCCGAAAACCC	24	Chr12	-	19485741	19485920	gtTTTTTCATTCGTGTCCGAAAACTCcttttgatatctggtcaaacattcgatgtgacatctaaaaattttcttttcgcgaactaagggcctgtttagttcgcgaaaagaaaatttttgggtgtcacATCGGACGTTTAACCGGATGTCGGaaaaggttttcagacacgaataaaaaaac	1	0	0	0	12.4285	9.8187	15.7742	9.69442	20.1859	23.8063
osa-MIR1859-p5	GGAATGGATGCGTAGAGAAAGA	22	Chr1	-	673278	673374	gggagttgtaGGAATGGATGCGTAGAGAAAGAaatgaaatctgaaccagatttgtgatttgattcTTTCCTATGACGTCCATTCCAAtgatttccag	1	0	0	0	4.83329	6.5458	0	0	0	0
osa-miR1859	TTTCCTATGACGTCCATTCCAA	22	Chr1	-	673278	673374	gggagttgtaGGAATGGATGCGTAGAGAAAGAaatgaaatctgaaccagatttgtgatttgattcTTTCCTATGACGTCCATTCCAAtgatttccag	1	0	0	0	11.0475	9.8187	7.8871	22.6203	22.8188	22.4838
osa-MIR1868-p5	AAGCGTGCTCACGGAAAACGAGGG	24	Chr4	+	19715448	19715616	ggaaaggctttgtaaaacacactatttgacagtttggaAAGCGTGCTCACGGAAAACGAGGGagcagccaaggcattgttcttaccggtttatgaattggctacttcctcgttTTCCGTAAACACGCTTCCCGAgcttctaaacggtgtgtttcttgcaaaaactttat	1	0	0	0	9.66659	13.9098	0	7.54011	6.14353	13.2257
osa-MIR1881-p3	AAGCTTGCGTGCACATAGGTCACA	24	Chr12	+	5725922	5726259	aaccaagttaaaatgctcataggtatgaacaagcatcaatgttattgtagcgtggtggtgtGACCTCTGTGCACGTAAGCTTGAGgcagcaagttcgactccttcaaaaggaagatttgtaccgctggggaagtgccagaagaaaagaacaaggaagacttgctagcaggacaaaaggacggtaaacttggaaaaaaaaaggtccagaagaaaagaacaaagaagaactgcttgaaggagtcgaacttgctacctcAAGCTTGCGTGCACATAGGTCACAccactacgctacaataacgttgatgcttgttcagacctgtgagcattttaacttggtt	1	0	0	0	4.83329	0	0	0	0	4.62901
osa-miR1883a	ACCTGTGACGGGCCGAGAATGGAA	24	Chr11	+	13523520	13523637	acccgtcactggtatctagtcACCTGTGACGGGCCGAGAATGGAAcccgtcaaagggacacctctgacgggttccaTTCTCGATCCGTCACAGGTGActagatgcctgtgacggcccg	1	0	0	0	5.17853	0	0	0	0	0
osa-MIR1883a-p3	TTCTCGATCCGTCACAGGTGA	21	Chr11	+	13523520	13523637	acccgtcactggtatctagtcACCTGTGACGGGCCGAGAATGGAAcccgtcaaagggacacctctgacgggttccaTTCTCGATCCGTCACAGGTGActagatgcctgtgacggcccg	1	0	0	0	20.0236	27.0014	25.9147	18.3117	28.9623	27.7741
osa-MIR2101-p3	AAACAAGTTTGGCACTCTGAACGA	24	Chr12	+	17986691	17986797	tcttatctcacatgtttacAAGTTAAAATGTGGAGCAGAGGGTatacaacccAAACAAGTTTGGCACTCTGAACGAtttaactcaagtgagcattgtgcgaggccat	1	0	0	0	5.52376	14.728	0	38.7777	18.4306	22.4838
osa-miR2863b	TTCGTTTATTTGGACTAGAGT	21	Chr2	-	4195665	4195765	tcttttacccacactagttcaactaaatgaactaaatttcacttttagaatcacaaaaaatgaaatgtagTTCGTTTATTTGGACTAGAGTgggtcaatta	1	0	0	0	8.97612	0	0	16.1574	10.5318	4.62901
osa-MIR2880-p5	CTACAGGACGGTATCCCGTTC	21	Chr3	+	22741618	22741797	atgCTACAGGACGGTATCCCGTTCggacaggatgatacctcagaggtatcgtctgatacccaggtatgccaatacctagtaggtattggcgataccttgaggtatcatcatgtccaaacggggtatcagccgataccttagatgatcatcccgtctgaacgggaaaccgtcccgtagcat	1	0	0	0	21.4046	23.7285	14.6475	15.0802	10.5318	18.516
osa-MIR2905-p5_1ss3GA	TTATCACTGACATGTGGGCCC	21	Chr11	+	6135909	6136057	atagtggaattaagattctgtaacttacttccctctaacttTTATCACTGACATGTGGGCCCtctactcggtgactcaaagtcagtggccccacatgtcagtgactcaaagtcagagggaagtaagtcagatgatcctcttcccatcac	1	0	0	0	4.83329	5.31846	0	0	3.51059	2.64515
osa-MIR2905-p3_1ss2GA	TATCACTGACATGTGGGCCCA	21	Chr1	-	12494285	12494331	cgaagatgatgttgTATCACTGACATGTGGGCCCAccattatttaat	1	0	0	0	3.79759	3.68201	0	5.38579	0	0
osa-MIR5081-p5_2ss13TC20GA	AGTTTGCTGCAACAATAGCATG	22	Chr3	-	27440839	27440980	AGTTTGCTGCAACAATAGCATGaaaaattatcacaaaactgcaacttttacgttatatgctgctacagtacatatatgtgacaactgtagtaacatataacataaaagttacagttttatcataatttctcgtgttattgtt	1	0	0	0	2.41665	3.2729	0	0	0	0
osa-MIR5145-p5_2ss9TC24TC	GTTTGGATCCTTGAGGGCTAATTC	24	Chr3	+	27555375	27555454	ccacctGTTTGGATCCTTGAGGGCTAATTCagagctaaaaggtgggggctaataattagctcatggaaccaaacaggacc	1	0	0	0	3.79759	2.86379	0	0	0	0
osa-miR5147	ACAACTCTTGTGGATGGAGGG	21	Chr2	-	17049859	17050224	ctagtactcgcTCCATCCACGAGAGTTGTACAtataacttttttcacagtgaccaaggagaacactaactcctctgatccatttattcatctatatggattcatacgcagtgtcgtttcgtttttcccgcatatcgcgcatacgcaaccaacagccccgccctcgtgcactggtgccgcatgcatgcagttgccttgccaattgcatgtgcatgctcaactggttggctgctcgggccgcgttatcaaattaatccatccgcagccatacgattactgcttcgaggcacaaacaaaatacgttcaactcttgtggataaactgagaaatgttatgcgcACAACTCTTGTGGATGGAGGGagtaatg	1	0	0	0	5.52376	0	0	0	0	0
osa-MIR5154-p3_1ss11AG	AGTTGACGTGGCGCTGAGGTGTCT	24	Chr6	+	5263432	5263552	ttagacatctcagcaccaaatagcacggcgctggatatacgttggcatgccgactcagcctcccatctgtagtggcacggcattcagcaccAGTTGACGTGACGCTGAGGTGTCTaagttg	1	0	0	0	14.4999	13.9098	7.8871	0	6.14353	7.27416
osa-miR5339	CAGATAGAGAATCTTCTCAGA	21	Chr6	-	29362467	29362823	atgctgtaaggcatcgttaaCAGATAGAGAATCTTCTCAGAaaattctccaaatttgatgtttgaaatctgactgattctttgagaactgtgagcctgtagttaagctatcagcttgaaatcctttactgcagcactacatactccggaaccttgttactgttattagccaccagcaagccagctcaatttacagttagtgccaccacaaaaggactcttcccagttatatgtaagctataccacccagatattcagctacaccttgaaggcataagaagcatatgcttttggatacaatcaaatggagaatctgatgggaatattctttatctgttaacaacaaacaaaggctcag	1	0	0	0	4.83329	0	0	0	0	0
osa-miR5484_R+1	AACCGAGCGCGCTGTTGATTAA	22	Chr2	-	7796922	7797213	ggcggccggctgcggcgacggcggcttggatgggtcgccttcctcccttgctgctcggatgaaccctcgccgcatgcatcgcgatcttgatattcttggcatggaattaatagcgtctcttttttatcccccttacggttcttgatctccagcgcttctctgaattctctggttcttcttgctcgctcaatttacttgttttgttttctcgattgattggttgcctgatcagctgtgctgtggatgcatgcgatgttgcaaAACCGAGCGCGCTGTTGATTAAtcttatctc	1	0	0	0	5.52376	0	0	0	0	0
osa-MIR5488-p3_1ss4AG	ATCGGATTAACCATTAGATGT	21	Chr12	+	18039131	18039343	acgcatttgaTGAAGGCGACTGATGATTTCAggagacacaagatgaccttgcgcgtggtgattggatttttactgtcattttctcgcagaaggcacagattggatcattactctgaacagcatcacaagcttgcaagaaacacaatccttttaaataaacaaattttttatctgtggaATCAGATTAACCATTAGATGTtttcacagaagtac	1	0	0	0	6.21423	0	0	0	0	0
osa-miR5494	TTATAGGAGGTATAGACGGTA	21	Chr1	-	2317278	2317395	atttgtttctTTATAGGAGGTATAGACGGTAgccacgtcactttctttttgccTAATCCCATGCACGAGAACTGaagcccctctctgtatcttgatatgacatcgcatagaaacaaga	1	0	0	0	218.879	204.556	174.643	75.4011	65.8235	60.1771
osa-MIR5494-p3	TAATCCCATGCACGAGAACTG	21	Chr1	-	2317278	2317395	atttgtttctTTATAGGAGGTATAGACGGTAgccacgtcactttctttttgccTAATCCCATGCACGAGAACTGaagcccctctctgtatcttgatatgacatcgcatagaaacaaga	1	0	0	0	22.7855	54.0028	24.788	675.378	609.087	583.917
osa-MIR5507-p5	ATTGCATGGACTCTCTATGAG	21	Chr12	-	21019878	21020122	aaagcatatattgggttgtcggttttcataaaaaaacagtctggttcagccagttctagcaggtctaATTGCATGGACTCTCTATGAGgaaatacgatcctgtgagggtgctggttagctgcaccaatgtgatggaggccccagctgcatagcgcgcgactcacgccagcagcgagcgcactctggaccatacatcagattccaccacgatggcAATGAGAATGATGACCCGGTGaaatgacaac	1	0	0	0	13.1189	20.4556	13.5207	82.9412	68.4564	86.6286
osa-miR5507	AATGAGAATGATGACCCGGTG	21	Chr12	-	21019878	21020122	aaagcatatattgggttgtcggttttcataaaaaaacagtctggttcagccagttctagcaggtctaATTGCATGGACTCTCTATGAGgaaatacgatcctgtgagggtgctggttagctgcaccaatgtgatggaggccccagctgcatagcgcgcgactcacgccagcagcgagcgcactctggaccatacatcagattccaccacgatggcAATGAGAATGATGACCCGGTGaaatgacaac	1	0	0	0	197.475	171.009	196.051	513.804	448.477	492.659
osa-MIR5511-p5	AAATAACTTCCTAGCTGGCTG	21	Chr4	-	14653011	14653138	ttggtggaagaaggccaagtgtttgggatgttggAAATAACTTCCTAGCTGGCTGgcctaagaaattttcatagacaaagagccgtttcaaaccatgCATATCCCAGCTGTTTCGGCCttgctgcatt	1	0	0	0	5.52376	20.4556	0	0	6.14353	0
osa-miR5513	TAACAAAGGACAACAGACTGA	21	Chr3	+	34008003	34008148	gtcattaTTCTTCAGTCCGTTGTCCTTTgtgataacatatctgtacttatacgtttgttcatttaggatagacaaggctcaaagccacgctagctgacattagccggatatgttaTAACAAAGGACAACAGACTGAagaataatga	1	0	0	0	6.21423	0	0	0	0	4.62901
osa-MIR5515-p5	ACTTCGGGAGTTTTAGTTATT	21	Chr4	+	17244138	17244261	aaattgtttggttcagttggggagacgatcacgccttaattggaatgagagACTTCGGGAGTTTTAGTTATTctatttggacacccaaatgggCCGATGGTTGTTCTACAGGTGaaaacaatgt	1	0	0	0	6.21423	0	0	0	0	0
osa-MIR5529-p5	AACTAATTACATACCGGGGTA	21	Chr11	-	24804927	24805257	atatgtgtgagcgtggtgttgcgtgtgatgtttgtagtgaaattgaaaaaaaaaagtaggtttagtatgcataaataaatgttctcattatttgtgtggatgatttagaaacggacgAACTAATTACATACCGGGGTAagatcgattgaaattccattagagcgcaatgaatccccgagacaattgaattacaccaatgatcgcccaaaaaaataaagagtacaaagtcatgtcaccgaggctaaattcgcctcactacttgtgtggatgtacaaaagagaccattaatttcaatctacaGTTTCATCCATGGACACCGCAttgtccattg	1	0	0	0	4.83329	9.8187	0	0	0	4.62901
osa-MIR5539a-p3	TCGCGCTAGTGCGCTCAATCCGT	23	Chr12	-	20548894	20548969	gattcaaagcaagaaAACGGATGCGCGTGCTAACGCTTTCGCGCTAGTGCGCTCAATCCGTtgcttgtttggaaca	2	0	0	0	4.83329	0	0	0	0	0
osa-miR5790_L-1R+1	AGACGATCCTAGCAGAGCTTCATC	24	Chr11	-	7740052	7740134	aAGACGATCCTAGCAGAGCTTCATCtccactccacaggtAAAACTCAACTGGGGTATAAGCCTgagtcctctaacttcgtctt	1	0	0	0	4.83329	0	0	0	0	0
osa-MIR5793-p5	CATCGCGGGACGGAAATCTTC	21	Chr11	+	24288999	24289076	acccgaggacgagatacagtgcagCATCGCGGGACGGAAATCTTCCTTTGCGTGTACCTTCTCTTGtcccatcctggt	1	0	0	0	2253.7	2010.38	1941.35	292.987	242.23	273.112
osa-MIR5793-p3	CTTTGCGTGTACCTTCTCTTG	21	Chr11	+	24288999	24289076	acccgaggacgagatacagtgcagCATCGCGGGACGGAAATCTTCCTTTGCGTGTACCTTCTCTTGtcccatcctggt	1	0	0	0	74.5708	67.0944	63.0968	10.7716	26.3294	8.59673
osa-miR5808_L-2R-2_1ss3TC	CAAATCGTTTCTGATCGTTG	20	Chr12	+	18328132	18328319	attgagatttgctctggtccaacaaaagtacattgaggtaccggcacctcatggtaaCAAATCGTTTCTGATCGTTGgatctaacaatgcccatcctgctaagttagatccaacgatcggaaacgatttggtaccgtgaggtaccggtacctcgaggtactttttgctagacttgagcaaatctcttg	1	0	0	0	2.41665	0	3.94355	0	0	0
osa-MIR5808-p5_2ss8TC20TC	TCGTTTCCGATCGTTGGATCT	21	Chr8	+	20930413	20930599	tagagattttctccggtccagcaaaaagtacctcgaggtaccggtacattacggtactgaaTCGTTTCCGATCGTTGGATCTagctggacagtatggacattgttagatccaacaatcgaaaacgatttggtaccgtgaggtaccggtacctcgaggtactttttattggactatagcaaatctaaa	1	0	0	0	5.52376	4.09112	7.32373	0	6.58235	3.30644
osa-miR5827	TTTGTTGCAATTTGGACTACC	21	Chr4	-	30081902	30082077	tattttcaccTTTGTTGCAATTTGGACTACCctaaaccacttcttcagcacatcaattccagcccaccggtgaactcctccacctctttgcagattcatatctttgctggaggagaggccagacatggctagggaagagagttgaggtggtccaaagtgcaacaaagtaaaaaata	1	0	0	0	17.2618	13.9098	9.01382	0	0	0
osa-miR6250_R+1	GGGGATAGATCGACGCGTCAAGA	23	Chr6	+	28264615	28264740	tgttttttttctttttggttgaaTCGTCCTCTCTTGTTCTTGTTAaggtgggggcaccaatatatcaccatggtgccagccatctctgcgagaaGGGGATAGATCGACGCGTCAAGAaatcgtttc	1	0	0	0	17.9522	15.5463	0	0	0	0
osa-MIR7692-p5	ATGCAGCGGTATGAATGAAATGAC	24	Chr1	+	26250161	26250558	cgtccaaacaagtcctccaaattaattatttgggttaatatagttcttggatccaaaaaagtgccacgtgagcatgccaagtcatcctcacATGCAGCGGTATGAATGAAATGACcattctacccttatataccacctagaaaagaaagaaaaaaaagaagataaatgttttcacacgtgtatgttcgttttagaattgtcacttacgattgttgctggcctgttatttttttctgtttgtgttttttctttcttttttatatggtatataaaggtagaatggtcatttcattcataccgctacatgcgagGATGACTTGGCATGCTTACGTGGCactttttgtgggtctaaggactatattaacccaaatgattaatttggatgacttgtttggtcg	1	0	0	0	4.83329	0	0	0	0	0
osa-MIR7695-p3_1ss11TC	AGTTCGTGGACCTAAGTGAAACCT	24	Chr1	-	11666716	11667202	gagtaaaatgcactagcggtccttaaacttatcgggaggtttcacttaagtccacgaacttgcaaagcgcacatcgaggtctctaaacttggtttATTGTATCATCCCGGTCCAAAGCCacgtttgattgtggtcttgcctatgtggcacgccacgtgaatgatgacatggaattttttttatttttttctcccttcttccttcttttttcaccactgcgacaacccctcccctcgttccgcctctcaccaccgagaaaaaagaaggaagaaagagaaaaaaagaaggaagaagggagaaaaaaataaaaaaaattccatgtcattatccacgtgatgtgccacgtaggcaagaccacagtcaaatgcggctttgaaccggaatgatataataaaccaa…	1	0	0	0	33.8331	39.2748	27.0415	8.61727	13.1647	0
bdi-miR156b-5p_R+3	TGACAGAAGAGAGTGAGCACCCA	23	Chr1	+	4665972	4666126	ttaggaggaagagaggggtgagaggtgaggcTGACAGAAGAGAGTGAGCACACAtggtgactttcttgcatgctgaatggactcatgcttgaagctatgtgtgctcacttctctctctgtcagccatttgatctctctttctctctttctccctc	4	0	0	0	16.5713	0	21.4078	15.0802	8.77647	5.2903
tcc-miR162_R+1	TCGATAAACCTCTGCATCCAGA	22	Chr4	+	24405898	24406033	ttgggtgatgcctgggcgcagtggtttatcgatctcttccctgccttgtgctgctccgatcgatgcccgtgctgattcttgataatatacaacgcaggaatcgaTCGATAAGCCTCTGCATCCAGAtctcactttt	1	0	0	0	8.97612	0	9.01382	0	0	0
zma-MIR164h-p5_2ss4CG17CG	GTCGGCCGCGCCGGCGGCC	19	Chr9	+	14455	14524	tGTCGGCCGCGCCGGCGGCCaaagcccgggggctccgcgcccccggcagccgtcgtcggcgcagccggtc	1	0	0	0	15.1903	31.0925	25.9147	0	0	0
vvi-miR167c	TGAAGCTGCCAGCATGATCTC	21	Chr1	-	32686161	32686308	gatgtgtgcaccttaagcagcTGAAGCTGCCAGCATGATCTGatcttttgcgatctctttttttatctgaataagttgatggaaatattgggttcctaagattcagatcgtgctgcgcagtttcatctgctaatcgatgcactacact	2	0	0	0	4.14282	3.68201	5.07028	3.77005	7.89882	6.61287
bdi-miR167a_R+2	TGAAGCTGCCAGCATGATCTAGT	23	Chr12	+	25476805	25476951	tgctagtgtgaatgagTGAAGCTGCCAGCATGATCTAGCtctgattaatcggcactgttggcgtacagtcgattgactaatcgtcagatctgtgtgtgtaaatcactgttagatcatgcatgacagcctcatttcttcacactgttg	13	0	0	0	8.97612	0	3.94355	3.77005	7.02117	5.2903
mtr-miR171a	TGATTGAGTCGTGCCAATATC	21	Chr3	+	1970478	1970613	ggaatgaaatggtagctatgatgttggctcggctcactcagacggcattggcgtgatgcaaagcatgcatgcgtgcttgctagctcacttgtgtttcTGATTGAGCCGTGCCAATATCttagtgctctttcatgtg	1	0	0	0	2.76188	4.90935	3.94355	0	3.94941	7.27416
zma-miR171c-3p_2ss4CT9CT	TGATTGAGTCGTGCCAATATC	21	Chr4	-	31713421	31713506	cgggatattggtgcggttcaatcagaaagcttgtgctccgaaggcgaggggctccactcttTGATTGAGCCGTGCCAATATCacgt	11	0	0	0	2.76188	4.90935	3.94355	0	3.94941	7.27416
zma-miR171c-3p	TGACTGAGCCGTGCCAATATC	21	Chr8	+	5369154	5369251	cgacgacgggatattggggcggttcaatcagaaagcttgtgctccggaagcgaggagctctactctttTGATTGAGCCGTGCCAATATCacgtcgcat	7	0	0	0	2.76188	4.90935	3.94355	0	0	0
bna-MIR156b-p5_2ss13CA18AC	AGAGAGAGAGAGACTGCC	18	Chr3	+	23660920	23660965	agagAGAGAGAGAGAGACTGCCatcgccatctctctctctctcatg	1	0	0	0	4.48806	4.09112	0	0	0	0
bdi-miR156b-5p_R+2	TGACAGAAGAGAGTGAGCACCA	22	Chr4	-	27617300	27617346	TGACAGAAGAGAGAGAGCACCAgccgacgacgtcggcaggccgtacg	6	0	0	0	10.3571	0	11.2673	7.54011	11.4094	9.25802
vvi-MIR156f-p3_2ss6CT19TC	TTGAGTAGTCTTGTCCTCCCT	21	Chr6	+	28302451	28302484	agaacaaaactggTTGAGTAGTCTTGTCCTCCCT	1	0	0	0	662.852	645.579	701.952	0	0	0
han-MIR156b-p5_2ss11TC17TG	CTTTCTTTCGCGTTGAGT	18	Chr6	-	9702055	9702099	CTTTCTTTCGCGTTGAGTcgttcggggatggttagctgaaagcat	1	0	0	0	18.9879	24.9559	22.5346	0	0	0
zma-MIR393a-p3_2ss4TA18AG	AGCAGGTGGAGGACTCCGA	19	Chr4	-	14074319	14074366	cgctcgccgcggagatcaagaAGCAGGTGGAGGACTCCGAggcgaagc	1	0	0	0	13.1189	13.9098	0	0	0	0
stu-MIR395h-p3_2ss16GC17GA	CTCCTGAAGTGTTTGCAG	18	Chr3	+	26859628	26859667	ccatcgacaagagcaaCTCCTGAAGTGTTTGCAGcgacca	2	0	0	0	6.21423	0	0	0	0	5.2903
csi-MIR530b-p5_2ss10AT18GC	TGCAAGTGCTGATGAATC	18	Chr8	+	1755451	1755519	gacagtgacgatgaaTGCAAGTGCTGATGAATCaaagaaattaagcatcagctgatgaatctcactttc	1	0	0	0	12.4285	12.2734	9.01382	0	0	0
mtr-MIR2594-p5_2ss2TA20CT	CACAGTGCTGCTGTAGTTCT	20	Chr9	-	8910923	8911060	taatgagaatgtccggttaagctagaacgtgtggctgtacagcCACAGTGCTGCTGTAGTTCTagtagaaatttgcttgctaagtcctgttgatgtactgccacagctagctgctcctaacacgggcaatattcagca	1	0	0	0	7.59517	6.5458	0	0	0	0
mtr-MIR5237-p5_2ss11TG18AT	ATTGAACAACGTTCTGAT	18	Chr11	+	25573922	25573960	ATTGAACAACGTTCTGATgtcatcttcgatgtgaactca	1	0	0	0	6.9047	0	0	0	0	0
ath-MIR5655-p3_2ss17GA18AC	TGGTGGAGGAGGAGGAACA	19	Chr4	-	14074605	14074709	agctccggccacccccaccaccacccaagaagcctgcgccgccgaccggcatcgcgacatgggcgacgccgcggtacccgccatggTGGTGGAGGAGGAGGAACA	1	0	0	0	3.45235	0	0	0	0	0
ath-MIR5655-p5_2ss17GA18AC	TGGTGGAGGAGGAGGAACA	19	Chr5	-	5309919	5310073	agtggcgggggtgcggcaggcggagcggTGGTGGAGGAGGGGGAACAccattttcggccggcgagcttgcttggcgctgccgagggctggctcgaggaggccatcgccaacgagcttctccgctcgccgccgccagcctagaccgtcccgctgga	1	0	0	0	3.45235	0	0	0	0	0
bra-MIR5721-p3_2ss10CT17AC	TCTTTATCCTCACTCCCTA	19	Chr10	-	10811340	10811448	tttgagtttttctatctaatttttttcttaccattgtatttccattgacaaaggtccattgaacatctagaatttgtagatggataagtcTCTTTATCCTCACTCCCTA	1	0	0	0	2.41665	2.86379	0	0	0	0
ptc-miR6478_R+4_1ss21GA	CCGACCTTAGCTCAGTTGGTAGAGC	25	Chr3	+	23552628	23552722	attatCCGACCTTAGCTCAGTTGGTAGAGCggaggactgtagtagttgcagatgaatccttaggtcgctggttcgaatccggcaggtcggattaa	1	0	0	0	10.0118	11.4551	10.7039	0	0	0
bdi-MIR7761-p5_2ss1GC18CG	CTTGGGCCGGGCCGGCCG	18	Chr9	+	28051	28106	CTTGGGCCGGGCCGGCCGgtccgcctcacggcgagcaccgacctgctcgacccttc	1	0	0	0	2.41665	0	6.197	0	0	0
bdi-MIR9494-p3_2ss4CT19CT	CGGTGGCGGCGGCGGCCATG	20	Chr4	+	24886653	24886680	gacggcggCGGTGGCGGCGGCGGCCATG	2	0	0	0	3.79759	0	0	0	0	0
gma-miR171k-3p_R+2_1ss9CT	TTGAGCCGTGCCAATATCACTTT	23	0	0	0	0	0	7	0	0	0	6.21423	0	0	0	0	0
PC-3p-30960_483	AGATGGCTGATACTCGAACTC	21	Chr6	+	9512776	9512909	aaggacatgattccgaagagaGTTCGAGCATCAGCCATCTACtttagttttctgaaaggccttgtggtccaactgtttgcactaacagagtAGATGGCTGATACTCGAACTCtcttccgataaatcatgtttct	0	0	0	0	14.8451	18.8192	20.2811	0	0	0
PC-5p-226902_19	TCTTCGCAGGCGAACCGTATA	21	Chr4	+	14988142	14988339	cacctaaaaaaaaacttattgcaggcagaccacataaggtgccacctacgaaaactaTCTTCGCAGGCGAACCGTATAatacgtctgcctgcgataattaggatctttgcaggtggacgtaatatatggtctgcctgcaaagattgtttcacgggcgaaaccttatatggtccgcctgcaaaaacattttcttatagt	0	0	0	0	3.10712	0	0	0	0	3.30644
PC-3p-91977_111	ATCAATATGCATGTGGGAAATACT	24	Chr6	-	26492237	26492442	gtttaatagtatagctaactactactccctccgtttcacaatgcaagtcattttagtatttcccacattcatattgatgttgatgaatctagacatatatatctatctagattcattaacATCAATATGCATGTGGGAAATACTagaatgacttacattgtgaaacggaggaagtactatcttcatgggtgtgtgttttgagctcg	0	0	0	0	2.41665	0	0	0	0	0
PC-3p-119993_72	AGTTACCTGTGACGGGTCGCAGCC	24	Chr1	+	11598980	11599129	catccggctgctacccgtcacaggtaactagtcacctgtgacgggttgaaaatagaacccgtcacaggtgaggttacctcaccttaaatgggtttaagtcctaacccgtcacagatgactAGTTACCTGTGACGGGTCGCAGCCggacag	0	0	0	0	3.10712	6.95491	7.32373	0	0	3.96772
PC-3p-106261_88	TTGCCTGTCCCACCCTAAAGC	21	Chr12	+	18702944	18703060	accttggccaggccatagacctgtgcTTTGGTGTGGGACAGACAAGAggatttttactagagccccTTGCCTGTCCCACCCTAAAGCataggtctaatgccttagaccggtcgaacc	0	0	0	0	4.83329	5.72757	0	22.6203	21.9412	18.516
PC-3p-235074_18	TGAGTAAATTGGTTCCCGATC	21	Chr5	-	7844367	7844527	gaccagaattttttttgggccgggaaccaatttactcatgatagggacaataaaagatcgggaatcaatccactagtcaagaggtatggaactaatccggatgttttgttgtacctaataTGAGTAAATTGGTTCCCGACCcaaaataaatcttggtctct	0	0	0	0	2.76188	4.09112	0	0	0	0
PC-5p-236601_17	AAAATGGACGTCCGAGATTCGTAC	24	Chr5	-	7028243	7028409	tttagaaactaccgttggatcgaAAAATGGACGTCCGAGATTCGTCCacatcatcacgagcacagtaaaatttttacttatgagtaaatccgtgagtaaaatttctactcatgatgacgtggatgaatctcggacgtctatttttcaatccaacggtagttttttag	0	0	0	0	3.45235	0	0	0	0	0
PC-3p-34290_427	TTCGTAGCTAGGGTTGGACTT	21	Chr5	-	14939837	14939961	tgatagtaccgtactactctgttccaaagaaagacaaactctggctaggaatttggacacgcatatattcaagTTCGTAGCTAGGATTGGACTTttttttggatggagggggtatgatactagga	0	0	0	0	3.45235	3.68201	0	0	0	0
PC-5p-65597_181	CGATCAACGCGTTCCCCAATT	21	Chr10	+	11863764	11863868	tgctgcaacgtgcagcaggaCGATCAACGCGTTCCCCAATTatcttcgacacttcttgtgtgataaTTGGGGAACGCGCCGATCGTCatgctgtacgatgcactc	0	0	0	0	40.7378	41.7295	29.2949	12.9259	6.14353	9.25802
PC-3p-64860_184	TTGGGGAACGCGCCGATCGTC	21	Chr10	+	11863764	11863868	tgctgcaacgtgcagcaggaCGATCAACGCGTTCCCCAATTatcttcgacacttcttgtgtgataaTTGGGGAACGCGCCGATCGTCatgctgtacgatgcactc	0	0	0	0	40.7378	37.6383	34.9286	19.3888	14.92	17.8548
PC-5p-214336_22	AAGACTTTCTAACATTGCCTACAT	24	Chr1	+	11324605	11324760	gtacttcatccgtttcatattacAAGACTTTCTAACATTGCCTACATtcatatatatgttaatgaatttagacatatatgtgtgcctagattcattaatatctatatgaatgtgggcaatgctagaaagtcatataatctgaaacgaaggaaggat	0	0	0	0	4.83329	6.5458	7.8871	0	0	0
PC-5p-175497_35	TTGTACTACTGACATGTGGGC	21	Chr2	-	10058088	10058147	ctTTGTACCACTGACATGTGGGCcatactaaagtggggcccacatatcaatggcacaact	0	0	0	0	14.4999	5.72757	7.8871	0	0	0
PC-3p-154956_45	TTGTCTCGTGGTTTCCATACG	21	Chr1	-	5658020	5658219	ttgcacagtttgcatggaaatcgcgagacgaatcttttgagcctaattagtccatgattagccataagtgctacagtaactcacatgtgctaatgatcggcttaattaggctcaaaagatTTGTCTCGTGGTTTCCATGCGaactatgaaattagttttttcattcgtgtccgaaaacctcttccgacatccagtcaaac	0	0	0	0	5.52376	9.00047	0	8.61727	7.02117	11.9032
PC-3p-268233_12	AAGACGGACGATTAAATATTGGGC	24	Chr5	+	27309870	27310016	gtccaactttgactgtccgtcttatatgaaatttttttataattcgtattttcattgttgttagatgataaaacatgattaatattttatgcgtgacttgtctttttatttttttcaaatAAGACGGACGGTTAAATATTGGGCacg	0	0	0	0	8.28565	0	0	0	0	0
PC-5p-152838_46	ATTTTACGGTCCTTGAGGAGGTAC	24	Chr8	+	14604960	14605106	gcaATTTTACGGTCCTTGAGGAGGTACcatttttttattataaatttggtacatcttggtacctagatactatgaagtaccatgaggtaccaaattttacactaaaattttgatacctcatggtacctcctcaaggaccgtagaatt	0	0	0	0	4.83329	6.5458	0	0	6.14353	7.93545
PC-3p-12782_1362	TGTAGGAAATGCTAGAAAGTC	21	Chr9	+	14417121	14417281	aaaatacttcctccgtttcatattataagactttctagtattgcccatattcatatatatgttatgaatctagatatatatgtgtgtctagattcattaacatctatataaaTGTAGGAAATGCTAGAAAGTCttataacctgaaacagaggcagtatgat	0	0	0	0	6.9047	0	0	8.61727	21.0635	9.25802
PC-5p-115273_77	TCTCTTTCTCTCTCTGCTCGT	21	Chr1	+	37186481	37186650	gtgctctgaatcatctctcagtctctctcTCTCTTTCTCTCTCTGCTCGTggtgatgcgaaccaagagccaagaacaacagcggcaacagtgtcgtctcgatctcttttcttgggttcagcgatgagcagagagagagagagagagagagagagagagagagaggggaag	0	0	0	0	26.9283	15.5463	27.0415	0	19.3082	19.8386
PC-3p-114919_78	TCAATATGCATGTGGGAAATA	21	Chr4	-	30791190	30791333	tgttgctacttcctccgtttcacaatgtaagtcattataatatttcccacattcatattgatcttcatgtatactcattaacaTCAATATGCATGTGGGAAATAttataatgacttacattgtgaaacggaggaagtaatattt	0	0	0	0	2.41665	0	0	0	0	0
PC-3p-248932_16	AGATTCATTGTATTAGGAGGGGTC	24	Chr6	+	3790024	3790144	tccaaaaaaaacaacctaagatggcttatcccgcctcttctaataaaatgaatctagacataatgtttAGATTCATTGTATTAGGAGGGGTCatatttctttctaagttggctttttttaa	0	0	0	0	5.52376	0	0	0	7.02117	0
PC-3p-190226_29	AATCGTTTGCCCGTCACAGGTATC	24	Chr4	+	16323427	16323545	caggggatacctgtgacgggccgcggccggatgtctcaccgatgacgacatcccgtatgacccgtcaaaggtgatggtcaccaatgaccaAATCGTTTGCCCGTCACAGGTATCccgtc	0	0	0	0	6.9047	9.8187	0	0	0	4.62901
PC-5p-117207_75	AATGGCTTGTCTTGTTTTGTGTGC	24	Chr6	+	21165713	21165855	atattcaactaatcatgtgccAATGGCTTGTCTTGTTTTGTGTGCcataaaaaacactaggctcagttcggaatgagtgttggcttgaatttttgatggcacgcaaaacgagccaagtcattatcacatgatcagctgaacaa	0	0	0	0	9.66659	23.7285	36.0553	0	0	0
PC-3p-203879_25	TCCGTGACGTGCACCAACTTG	21	Chr10	+	2987616	2987704	ccatatctcaaacgggcctcaagttgtggcccgtcacagatgaccatcaTCCGTGACGTGCACCAACTTGaggcccgtttgagataaca	0	0	0	0	7.59517	11.4551	0	0	0	0
PC-5p-154854_45	ATTTTGGGTGGATGTAACACA	21	Chr5	-	6694923	6695033	gtcccataatataagggATTTTGGGTGGATGTAACACAtcctagtatgatgaatctggacagacgtagtaggatgtgtcacatccacccaaaatctcttatattatggaac	0	0	0	0	7.59517	11.4551	0	0	0	0
PC-5p-127938_64	TCTCTACTTCGCAGCCGCTGT	21	Chr4	+	20810168	20810278	caagtcggcaTCTCTACTTCGCAGCCGCTGTcaacactctcttgccgtcgcacggacagcggatgaaagaggcggcagaggcagcggctgcagagtagagatgccgatgca	0	0	0	0	6.21423	6.5458	0	10.7716	16.6753	11.9032
PC-3p-193056_29	TGTGGGCAATGCTAAAAAGTT	21	Chr11	+	16196177	16196316	gaggtttcatattataagactttctatcattgtccacattcatatatatgttaatgaatctagatatatatgtatgtctagattcattaacatctatataaaTGTGGGCAATGCTAAAAAGTTttataatctgaaacgaa	0	0	0	0	6.9047	0	0	7.54011	0	7.93545
PC-5p-149653_48	ACCTAGTACTGGATGTGACACATC	24	Chr1	+	13127237	13127400	caaggccttactccctccgtcctataaaaactaACCTAGTACTGGATGTGACACATCctagtactacgaatgtggacataccttagtccagattcgttgtactagaatgtgtcacatctagtcctagatttgtcttttttcggacagagggagtaatttccaaa	0	0	0	0	8.28565	10.6369	10.1406	0	0	4.62901
PC-5p-248029_16	ACATCCTAGTACTATGAATTTGGA	24	Chr3	+	21380851	21381038	atggtcaagttaaatagatactcccttcgtcccaaaatataagggatttgggttggatgggacACATCCTAGTACTATGAATTTGGAcaggctcccagtccagatttgtagtactagaatgtgttacatccaaccaaaatctcttatattttgggatgtaaggagtattttacaagcactgtgacaaa	0	0	0	0	5.52376	0	9.01382	0	0	0
PC-3p-246720_16	AATTTCCCACGCTATTGTTGCAGC	24	Chr7	+	21916840	21916988	ttgctgcaacaatagcgtgggaaattaatacaaaactgtaacttttatgtgatatgctgctatagttgtcatctacatatcctgtagcagcatattatgtaaaagttatagttttgtgatAATTTCCCACGCTATTGTTGCAGCaaact	0	0	0	0	5.52376	0	0	8.61727	0	0
PC-5p-220641_21	AATTCCCATCTTAATCTCACCATC	24	Chr1	+	4047280	4047467	atttccaccacctctaccaaacaagagactgggatgaaaaatcaAATTCCCATCTTAATCTCACCATCacggcttgtttggtaactcgagggtagggaattgggagtttacacgagggaattgatgatgagattaaaatgggaatttgatttttaatcccagccatcttgtttggtagaggtgatgga	0	0	0	0	4.83329	0	0	0	0	0
PC-3p-141224_54	CAAACGTTTTGGTTGCTTGTC	21	Chr12	+	9356228	9356387	aagtcaagtaaagtatgacaagcatccaaagcgttttgactggatatatttttgacaagcaaccaaacctaactgacatgaatcccacgggtagggtaaatctcaaaaatatatttaatcCAAACGTTTTGGTTGCTTGTCatacttcacttgacttcct	0	0	0	0	4.83329	9.8187	0	8.61727	7.89882	11.9032
PC-3p-152928_46	AAATCCATTTTCGCTGGTGGT	21	Chr5	-	4689676	4689753	caacgccagcgaaaatggatttttgctggtggttggcttaagacgaccgccagcaaAAATCCATTTTCGCTGGTGGTc	0	0	0	0	13.1189	11.4551	14.6475	0	0	0
PC-5p-202073_26	TTAGTCCCGGTTTGTAGTACC	21	Chr6	+	14357936	14358065	ctaaccgggactaaagatagatttTTAGTCCCGGTTTGTAGTACCaatcgggaataaagatctaaataaactttacttccggttgttactaccaaccgggactaaagtgataatctttagtcccggttga	0	0	0	0	10.3571	0	12.394	0	0	0
osa-MIR812k-p3_1ss1TA	AAAAGTTGGACGCGGAAAACCATG	24	Chr5	+	22972286	22972408	agtatttttgttgttatgagatgataaaacataaatagtattttattcgtgacttatgtttttaatttttttaaaaaaaaattaaataagacagacaatAAAAGTTGGACGCGGAAAACCATG	1	0	0	0	0	4.90935	0	0	0	0
osa-MIR812i-p3	AAAGTTGGACACGAAAACTCAGGG	24	Chr6	+	4401274	4401354	ccatctaacaacaatgaaaatacgaattataaaaattttcatataagacggacagtcAAAGTTGGACACGAAAACTCAGGG	1	0	0	0	0	3.68201	0	0	0	0
osa-MIR812i-p5	AAAGTTGGACACGAAAACTCAGGG	24	Chr7	+	22152503	22152646	gacggatgattAAAGTTGGACACGAAAACTCAGGGctgcgcttattttgggaatgagggagtacggagtactaatatcaaaccacaatgcacggacaaaaccactccaaaagctaggtggaatccaacccagattcatacttat	1	0	0	0	0	3.68201	0	0	0	0
osa-MIR812t-p3_2ss23TG24AG	AATAAGACGAACGATCAAAGTTGG	24	Chr10	+	6007433	6007575	ttcatcattcatcttatttgaaaaaatttaaaaaaaaattaaaaacatgagtcacacataaaatactattcatgtttatcatcttataacaaaaaaattactaattataaaaaaattcaAATAAGACGAACGATCAAAGTTGG	1	0	0	0	0	4.09112	0	0	0	0
osa-MIR812g-p3_1ss11TC	ATAAGACGGACGATTAAAGTTGGA	24	Chr3	+	5230013	5230254	ttccgatgtaatccctctgttccattttaAGTGCAGCCATGGTTTTACGCGCTcaactttaatcgtccgtcttatttaaaaaaaattaaaaacataagtcatgagtaaagtatactattcatattttattatctcataacaataaaaatactaattataaaaaaatttaaATAAGACGGATGATTAAAGTTGGAcatggaaactcatagttgtacttaaaatgggacgaagggagtatcatt	1	0	0	0	0	1.63645	0	0	1.75529	0
osa-MIR812h-p3	AAAGTTGGACACGAAAACTCATGG	24	Chr3	-	1164921	1165107	ttgtactccctccgtcccattttaagtgcaatcatgagtttcgcccaactttaatcatctgttttatttgaactttttataaatagtatttttattgttatgagattataaaatttaaataagacggatgattAAAGTTGGACACGAAAACTCATGGctacacttacaatgaaatggaggggtacta	1	0	0	0	0	13.0916	7.8871	0	1.75529	5.2903
osa-MIR816-p3_1ss11TC	ATTCGTAGTACTAGGATGTGTCAC	24	Chr10	+	21808333	21808409	atgtgacatattttactacaacgaatcTGGATATGACAGAGGTATgtttaaATTCGTAGTATTAGGATGTGTCACat	1	0	0	0	0	4.09112	0	0	3.07176	0
osa-MIR1442-p5	ATGTGTCACATCCAGTACTAGGTT	24	Chr7	+	27589072	27589256	tctatattcatagtactagATGTGTCACATCCAGTACTAGGTTggtgttttatgggacgaagggagtagatcttttgctaagtggaggctaaattctcatcatcagaggagtatactactccatccgtcccataatataagggataatgggtggatgcGACACATCCTAGTAAAATGAATCTgga	1	0	0	0	0	5.72757	7.8871	0	6.14353	9.91931
osa-miR1863c	TAGAAACTTGGCTGATGCATTACT	24	Chr12	+	4869207	4869497	agcaatgcatcagttatgtttcctggatcattaaatcattgaatgtttatctagcaccaatctgctgctgatctgtttgtagtcatgaaaagcactttatgatctgaaagtgctggctgtatgccatggttttccccattctatggttattattgcaatcgtgacttaatagtgatgcaataatcagtagtggattcgtgttggctctacttcgggtttaggatcatagttattagctctgataccatgttattgattTAGAAACTTGGCTGATGCATTACTtttggagac	1	0	0	0	0	7.36402	0	0	0	0
osa-miR1869_R-3	TGAGAACAATAGGCATGGGAG	21	Chr4	+	21644852	21644989	aaggaacaccTGAGAACAATAGGCATGGGAGgtattgggaaaacacaggaacatattgtgacccctaattttaaagggaaataatggttgaggcTTTCCTCCATGTTCCCATGCCtaatgctcttaggtgctcttttt	1	0	0	0	0	6.5458	0	0	0	0
osa-miR1874-5p	TAGGGCTACTACACCATCCATAAG	24	Chr8	-	8702798	8702948	ccataatcatctattagtacagtggtgaagacaTAGGGCTACTACACCATCCATAAGggttcgaatcttcgatgtgcctagatagggtacagttggatcccaTATGGATGGAGGTGTAACCCGATGccttttacaaatagatggttatttt	1	0	0	0	0	6.5458	0	0	0	0
osa-MIR2122-p3_2ss18TC21TC	GCTGAGGTGTCTAAGTTCAGCGCC	24	Chr2	+	8715222	8715433	tttcaaaaataaccttttgttcagcgcaaaatcgtatagcgctgaACTTAGACACCTCAGCGCCACGTCaactggcgctgaatgtcgtgccaccgtgaataggaggctgagtcagcgtgccaatgtacattcagcgtcgtgctatttagcGCTGAGGTGTCTAAGTTTAGTGCCatatgatttggcgctgaacaaaatggtaattttttaaa	1	0	0	0	0	5.72757	7.8871	0	0	4.62901
osa-MIR3981-p3_1ss13TG	AGATTCGTAGTAGTAGGATACGTC	24	Chr5	+	4302813	4302938	gaatataataacttaaaatcgaatgggacgtatcctattactataagtctgataagtctggatatgaggcatgtctAGATTCGTAGTATTAGGATACGTCtcatccggttttagggtgctatattc	1	0	0	0	0	3.68201	3.94355	0	6.58235	2.64515
osa-MIR5536-p5_2ss4TC17AG	AGTCACTGGTATGTAGGTCTCACC	24	Chr9	-	9140162	9140307	tgaggatcctctaacataatatcattatcattacAGTTACTGGTATGTAGATCTCACCctcctattgccccacatatcattgtctatattttttttaggaatgtcagtacctataATGGTAGTGACATTATGGTAGAGGatgtgaa	1	0	0	0	0	10.6369	0	0	0	6.61287
osa-MIR5790-p3_2ss17AC19AG	AAAACTCAACTGGGGTCTGAGCCT	24	Chr11	-	7740052	7740134	aAGACGATCCTAGCAGAGCTTCATCtccactccacaggtAAAACTCAACTGGGGTATAAGCCTgagtcctctaacttcgtctt	1	0	0	0	0	9.8187	9.01382	0	10.5318	0
osa-MIR5808-p5_2ss11TC23TC	AAATCGTTTCCGATCGTTGGATCT	24	Chr1	+	41296727	41296811	tggtaccAAATCGTTTCCGATCGTTGGATCTagctagacaagatgggtattgttggatccaacgatcaaaaataatttggtaatg	1	0	0	0	0	8.18225	0	0	0	0
osa-MIR5817-p5_1ss21AG	GAAAGAAAAAGGTATACGAGGGGA	24	Chr1	+	5990125	5990276	aactatttgcatcgaatttGAAAGAAAAAGGTATACGAGAGGAtatccccttgagggattagaatccactccctataagctctaatggattaaggttgtgttcgtttgtagagctttacaactttccactctcattttccgtgcacatgctt	1	0	0	0	0	5.72757	0	0	0	0
bdi-MIR2275b-p3_1ss16TC	TCTCACCTTGAATGGCCCATC	21	Chr7	-	16719630	16719719	tgtgccatttgaaatgAGGATTAGAGGGAACTGAACCtttgatgaagatcagaaggttcagtttccataTCTCACCTTGAATGGCCCATC	2	0	0	0	0	3.68201	0	0	0	0
bdi-miR2275c_L+1_1ss16AG	CTTTGGTTTCCTCCAGTATCTCA	23	Chr8	+	1202629	1202756	gggtggaacaaccttggaagctgaatgtgagagttggatggggccaaatcctgagcttcagatcttgccatggcacaagATTTGGTTTCCTCCAGTATCTCAccttcaattgtccaagatggccagat	2	0	0	0	0	6.5458	0	10.7716	0	13.887
ath-MIR4228-p5_2ss2GT17TG	CTGTGGTGTTCAGGGAGT	18	Chr3	-	3703477	3703507	CTGTGGTGTTCAGGGAGTactccctgaagct	1	0	0	0	0	7.36402	9.01382	0	0	0
gma-MIR5368-p3_2ss3AT20CA	AGTGAGATACCACTCTGGAAGAGC	24	Chr3	+	31813972	31814003	gagccatcAGTGAGATACCACTCTGGAAGAGC	1	0	0	0	0	5.72757	0	0	0	0
PC-3p-207163_24	ACTCGTGATGACGTGGACGAATCT	24	Chr5	+	23879221	23879399	tagatctcagccctccaaaataaatccaacagctgagaTTCGTCCACGTCATCACGAGTtaaaatttaactccaataaaatttgactccaagtaaaatttttactcctacgagttaaattttaACTCGTGATGACGTGGACGAATCTcagccgttggatttgttttggagggctgagat	0	0	0	0	0	6.5458	0	0	0	5.95159
PC-3p-172560_36	ACCCGTCACAGGTGACTAGTTACC	24	Chr6	+	5268626	5268788	gacgggccatccgactgtgacccgtcataggtaactagtcacctgtgacgggttaggacttaaacccgtttgaggtggggtaacctcatctatgacgggtttcattttcaACCCGTCACAGGTGACTAGTTACCtgtgacgggtcgcagccggatggctcacc	0	0	0	0	0	3.68201	3.94355	0	0	0
PC-3p-211149_23	AGTATCAACCGGGACTAAAGATCC	24	Chr2	+	6552557	6552688	attgatctttagtcccggttggtattaccaaccaggagtaaagatcgatctaccaaccgggactaaagtggtaatttttagtcctggttggtAGTATCAACCGGGACTAAAGATCCtcgaccccctgacata	0	0	0	0	0	3.68201	3.94355	0	0	0
PC-3p-234329_18	AATGGACTGCACGCGTAAATGAGC	24	Chr1	+	15442266	15442385	tctgggaaaataagctcatttacacgtgcagtccatttaagagaaccgcacggaaaaatcgattttttccatgtggtcctcttAATGGACTGCACGCGTAAATGAGCttattttcccatt	0	0	0	0	0	3.68201	5.07028	0	0	0
PC-3p-243737_16	ATTGAAGGATGCCTCCTCGCAAGA	24	Chr9	+	5697609	5697780	gagcgcttggacttgcgagaagttttcttgcgaggaggcatccttcaatcaagacaagaataacaatgagtataagaataacaaggagtgggagaccgatccctagagcgcttggacttgATTGAAGGATGCCTCCTCGCAAGCaaacttctcgcaagttcaagcgctctag	0	0	0	0	0	6.5458	0	0	0	0
PC-5p-180602_33	ATAGCAACTTAGGACCGAACAGGA	24	Chr6	+	30791011	30791183	atgcaggtcgtactacgcagctactccctccgtcccataatATAGCAACTTAGGATCGAACAGGAtatttcataagtatatccagattcgttatcctataaaatatcttttctggtcctaaattgctatattatgggacggatggagtagcatgcaagagcagcgagctgagt	0	0	0	0	0	5.72757	0	0	0	0
PC-5p-154242_46	ATAGCAACCTAGTACCGAACGAGA	24	Chr1	-	29940865	29941031	agatactccctatgtcccataatATAGCAACCTAGTACCGAACGAGAcacttcatagtacaacgaatctggacatgaaatatgtcatgtttcgttgtactatgaagtatctcgttcaagtatctcgtttggtactagggtgctatattataggacggagggagtaga	0	0	0	0	0	6.5458	0	0	0	0
PC-5p-200259_26	AGGTGATCTACCTGTGACGGCCCC	24	Chr7	+	9926891	9927043	tgaggtctccgtagttagaagctgtcacAGGTGATCTACCTGTGACGGCCCCaaaagtaaaggcccgtcacaagtaggtcacctctgacgggtctttatttgctagtccgtcacaggttaggttacctttgacggatttttgttccgacccgt	0	0	0	0	0	3.2729	0	0	0	0
PC-5p-288168_10	AAATCGATTTTCCCATACGGGCCT	24	Chr2	+	19690601	19690779	tcattttcccatacggctgcttaagtggcctgtatggaaAAATCGATTTTCCCATACGGGCCTattaagagggccgcatgcaaaaatgagctcatttttgcatgcggctcacttaagcgcccgcatggaaaaatcgatttttccatatgggccacttaagaagccgtatgcgaaaataa	0	0	0	0	0	8.18225	0	0	0	0
PC-5p-173365_36	AGATGATGGTCATTTGTGACGGGC	24	Chr6	+	27997593	27997775	agttgttatctcaaacgggcctcaagttggtgtacgtcacAGATGATGGTCATTTGTGACGGGCcacaacttgaggcccgtttgagatatggaatgttatctcaaacggacctaaagttgtggctcgtcacagatgaccatcatctgtgatgggccacaacttaaggcccgtttgagatatgg	0	0	0	0	0	5.72757	0	9.69442	0	0
PC-5p-371002_7	AAAAACCAACCTAGCACCGGATGT	24	Chr9	+	13590807	13590969	aaccattatactcctttcgtcccataAAAAACCAACCTAGCACCGGATGTgacacattctagtattatgaatctggacatatgtatgtccagattcgtagtactaggatgtgtcacatccggtcctagattcgttttttatgggagggagggagtacttgaca	0	0	0	0	0	5.72757	0	0	6.14353	0
PC-3p-257270_15	AGATTCATTGTACTAGGATGTGTC	24	Chr3	+	26589992	26590143	tcatattcccccgtctaaaaaataagagattttggtgaatgtgacacatcatagtacaataaatatgaacatattctcggtccAGATTCATTGTACTAGGATGTGTCgcatccaccccaaatccattatattttgtaacggaaggagtaaca	0	0	0	0	0	6.5458	0	0	0	0
PC-3p-208876_24	ATGCTATTTGGCGCTGAGGTGTCT	24	Chr9	+	14011715	14011892	gctcaacgccaaatcatgtggtgctgaacttagacacctcagcaccacgtcagttggcgctgaatgctgtgccacggtggatggaagactaagtcagcgtgccaacgtacattcagcgccATGCTATTTGGCGCTGAGGTGTCTaaattcagcgccacacgatttggagttgagcaaa	0	0	0	0	0	5.72757	0	8.61727	0	0
PC-3p-125043_67	AAACGTTGGACACGGAAACCCAGG	24	Chr3	+	34997986	34998134	actttgattttccgtgtccaacgtttaactgtctgttttatatgaatttttttataattagtatttttattgttgttagatgataaaacatgattaatactttatgcgtaacggacggtcAAACGTTGGACACGGAAACCCAGGgtttg	0	0	0	0	0	8.18225	9.01382	15.0802	7.89882	0
PC-3p-95427_105	TTGTATTAGGGAATGTCTCGTC	22	Chr2	+	10873052	10873179	ccacctgctagtactgacatggtattggatgtgacatttcctagtacaacaaatctgtcaggagcttatccagatttgTTGTATTAGGGAATGTCTCGTCcaatactaggttggttttttgtgggacg	0	0	0	0	0	5.72757	0	17.2345	12.2871	8.59673
PC-5p-348104_7	AGACCCATCCTAGGACAATGTATC	24	Chr1	-	7927968	7928135	tactactccctcagtccccagaatatagcatcctatgatgggataAGACCCATCCTAGGACAATGTATCtggacatgagacatatctagatacgtctcatatccagatacattgttataggatgagtcccatcctacattgctatattctaggatagaggtagtacta	0	0	0	0	0	5.72757	0	0	0	0
PC-5p-107184_87	GAGAAATGGACGTCCGAGATTCGT	24	Chr10	+	10219226	10219404	atatacagtggaaacttggaaactaccgttggatcGAGAAATGGACGTCCGAGATTCGTccacatcaccatgagttaaaattcaactcccggtaaaattttaactcatgagtgaatctgcgagttaaattttaacttatggtgacatggacgaattttggacgtctatttctcgatcca	0	0	0	0	0	9.8187	0	0	7.02117	11.9032
PC-5p-139841_55	ATTTTACGGTTCTTGAGGAGGTAC	24	Chr7	+	25216829	25216978	tccgagtaATTTTACGGTTCTTGAGGAGGTACcatgaggtatcactttttctattgtaaatttaataccttttgatacctgggtactataaggtaccaaattttatactaaatttttggtacctccttaagaaccgtaaaattgctcatg	0	0	0	0	0	7.36402	0	0	0	0
PC-3p-299231_9	ATCGAAAATGATTTGGTACCGTGA	24	Chr4	+	14903188	14903389	taatgttagagatttgctctggtccaacaaaaatatcttgaggtaccggtaactcacggtactaaatcgtttccgatcgttggatctaacaatgcacatcctgcccagctagattcaacgATCGAAAATGATTTGGTACCGTGAgataccggtacctcgagatactttttgctgggccggacaaaatctcttaatattaaca	0	0	0	0	0	7.36402	0	0	0	0
PC-5p-387181_7	ACTGTTTCATCTAGGACGAGGACA	24	Chr2	-	11602476	11602673	gtagtttcataaaaccacactatcaatgaatggattcatccgtgagatgacgtgACTGTTTCATCTAGGACGAGGACAtgtcatcctattaacagccatcgcacgaaattaataggatgccacgtcttcatcctagatggaacgaccacgtcatctcacgggtgaatctattcatcgatagtgtgattttatgaaact	0	0	0	0	0	5.72757	0	0	0	0
PC-3p-256461_15	AATTGCATGGCAGAGGATTCAGTA	24	Chr10	+	19131171	19131317	tctattggattttctaccatgcaatttaaatgccatgtcatgaggacaacaattggagacatatttggtctctcttacagggcatgggctgcacaactgatagtataaaaatgatgtttgAATTGCATGGCAGAGGATTCAGTAtct	0	0	0	0	0	15.5463	7.8871	0	0	0
PC-3p-104358_91	AATGTATGACGCTGTTGACTTTTA	24	Chr6	+	12982622	12982795	ttaataagccaaacggttaaacatgtttaaaaaagtcaacggcatcaaatatttaaggatggaggaagtatatattaacagtgaaacgaatctggctagctacacagtactccatattttAATGTATGACGCTGTTGACTTTTAtagacgtttgactattcgttttattaaaaa	0	0	0	0	0	10.6369	0	0	0	4.62901
PC-5p-241307_17	AATAGACGTCCGAGATTTGTCCAC	24	Chr1	-	31261688	31261897	cgggggaaaatatgcagtacaaaccacatatatagtgaaaacttgaaaactatcgttggatcgagaAATAGACGTCCGAGATTTGTCCACatcactatgagttgtattttaatttatggtgacgtggacgaatttcggacgtccatttctcgatccaatggtagtttccaagtttccattacatacgtggtttgcactacatattttccc	0	0	0	0	0	6.5458	0	0	8.77647	0
PC-5p-41330_337	GACATTTTTTAGTTGGTGTGCACG	24	Chr1	+	10150778	10150996	ttttggtGACATTTTTTAGTTGGTGTGCACGtgtgtacacgtgagggcctgtgtgcataggatatgttgccatgtgacattttttagttggtgtgcacgtgtgtacacgtgagggcctatgtgcataggatatgttgccacgtgagggcctgtgtccataggatatgttgccaggccctcatgtgtacacacgtgcacaccaactaaaaaatgtcacca	0	0	0	0	0	14.728	0	19.3888	10.5318	10.5806
PC-5p-238240_17	TTGGATGAGACTTTTTCTAGT	21	Chr5	-	28071625	28071778	gatggttctcttttgcattacttcatccgtcccataaaaaaccaatttagtaTTGGATGAGACTTTTTCTAGTacaatgaatctgaacaacatactaggaaaagttccatccaatattaaattagttttttttaacagaaggagtagaatccac	0	0	0	0	0	7.36402	0	0	0	0
PC-3p-214042_22	AGATTCGTTGTACTGGGATCTGTC	24	Chr4	-	14915886	14916121	tgcctgtgttacatacgtgccatgccatctgatgcttgtactccctccatgtcaaaatatagtaaccttgtataaaatgggacacatcctaatataacgaatttagacatacccctgtccAGATTCGTTGTACTGGGATGTGTCccatccaatacaaggttgttatattttgggacggaaggagtaactttttgtccgaagggttttcatgctataaatatgtacattcagcattc	0	0	0	0	0	5.72757	0	7.54011	0	5.2903
PC-3p-175054_35	AGATTTGTAGTACTGGGATACGTC	24	Chr5	-	19113810	19114010	aaaggaggcacagaccacaggtagctactccctccgtcccataatataacaatctaggatcgtatgtgatgtatcatagtactataaatttggacatgtctcctgtccAGATTTGTAGTACTGGGATACGTCccatccgattctaagttgctatattttggaacggagggagtacagtgaacggataggttgccctccgta	0	0	0	0	0	7.36402	15.7742	0	0	12.5645
PC-5p-243516_16	ATTAAAACCTAGGATCGGATGGGA	24	Chr7	-	25780810	25780944	taactactccctccgtcccaatatATTAAAACCTAGGACCGGATGGGAcatttcgctgcctgtccagattcgtagtactaggaaatgtcccatccggtcctaggttttaatatattgggacggagggagtagaaa	0	0	0	0	0	5.72757	0	9.69442	0	0
osa-MIR2121a-p5	TGCTAATCTATCGCTCCGTTTTCC	24	Chr1	+	16373428	16373547	gTGCTAATCTATCGCTCCGTTTTCCgtgcggaacacagccgcggccttaggctgtgttcccatctaccagatgggaactcatttcccctgcacggAAAACGGAGCGGTCCATTAGCGCGt	1	0	0	0	0	0	9.01382	0	0	0
osa-MIR5075-p3	CGTCGTCGTCACCGGCGCCA	20	Chr11	-	7878336	7878823	gtcggaggagcgggacgagtgcgacgggatggcgaccgtcgccggcgacaggttcctcgccgtgagcgggtaccgcacggcgaggcagggcgggttcgagcgcgacgccgagtggttcgacccggcggcgcgcgcgtggcgccgcctcgaccgcgtccgcgcccctccctccgccgcccacgtcgtggtccgcggccgcgtctggtgcatcgagggcgccgccgtgatggagtggctcggctcgcgcggcgggtggcgcgaggtcggcccctcccccccgggcctcaaggccggcaccgcccgcgccgtctgcgtcggcggcggcgagcgCGTCGTCGTCACCGGCGCCAtcgaggactccgacggcgggtccggccgccacgccctctgggtgttcga…	1	0	0	0	0	0	10.1406	0	0	0
zma-MIR166l-p3_2ss12TG17GC	TCCAAGATCCTGAGGTCT	18	Chr10	+	11580011	11580145	ttctatggatttgtcggggacctgtgatgaaatctggaaccaaaaataccatctttcgggactgatttggctttcagcagccatgttgtcactTCCAAGATCCTGAGGTCTcactgttttcgacttttcgtactt	1	0	0	0	0	0	10.1406	0	7.02117	0
bdi-miR2275c_R+3	TTTGGTTTCCTCCAATATCTCACCA	25	Chr7	-	7563266	7563311	accccaaatttaaatttaacaTTTGGTTTCCTCCAATATCTCTCCA	1	0	0	0	0	0	6.197	3.77005	3.07176	0
bra-MIR5724-p5_2ss2TA18AC	AAATCATGTGGGCTCTGC	18	Chr2	+	21502374	21502398	AAATCATGTGGGCTCTGCccgcgca	1	0	0	0	0	0	6.76037	0	0	0
PC-5p-148677_49	GTTCGAGCATCAGCCATCTAC	21	Chr6	+	9512776	9512909	aaggacatgattccgaagagaGTTCGAGCATCAGCCATCTACtttagttttctgaaaggccttgtggtccaactgtttgcactaacagagtAGATGGCTGATACTCGAACTCtcttccgataaatcatgtttct	0	0	0	0	0	0	4.50691	0	0	0
PC-3p-150925_47	ATAAATGTGGGCAATACTAGAAAG	24	Chr1	+	30817489	30817680	tgattcaaatggtaagttctccctctgtttcatattgtaaaactttctagcattgcccatattaatatagaagttaatgaatctagacacatatatacgtttagattcattaacatctatATAAATGTGGGCAATACTAGAAAGttttacattataaaacggggaaagtagcctacaatatgacaatcaacc	0	0	0	0	0	0	4.50691	0	0	0
PC-5p-255687_15	AAGATTACTTCCTTGTGACGGCCC	24	Chr12	+	25138288	25138360	ttAAGATTACTTCCTTGTGACGGCCCgcaaattccagtcttgttatgggccgtcacagatggaaggatctgta	0	0	0	0	0	0	9.01382	0	0	4.62901
PC-3p-208872_24	AGATTTATAGTACTAGGATGTGTC	24	Chr12	+	9271800	9271950	acatactcccttcgtcccaaatatagtaactagaaccggatgggacttattctagtaatatgaatttgggcatgccccttgtcAGATTTATAGTACTAGGATGTGTCccatccagtcctaggttgctatattctgagatgggtgagtaatt	0	0	0	0	0	0	7.8871	0	0	0
PC-5p-229356_19	AAAATCGATTTTCCCATACGGGCC	24	Chr3	+	8159512	8159667	gcggcccctttagtggcccgtatggaAAAATCGATTTTCCCATACGGGCCtcttaagacggccgcatgcaaaaatgagctcatttttgcatgcggctcacttaagcgcccgtatgggaaaatcgatttttccatacgggccacttaaggaggcata	0	0	0	0	0	0	12.394	0	0	5.2903
PC-3p-135998_58	AGGGACTTATATTTTTGTGAGAGG	24	Chr5	+	26936481	26936631	ttagacgccacctagggtggtgtttggttgtagggactaaagtgtagtctatctcacaaaaacataagtccctatcatAGGGACTTATATTTTTGTGAGAGGaactaaatttagtccctacttcccaaacaccccctatatccacgtccaa	0	0	0	0	0	0	7.8871	0	0	0
PC-3p-325409_8	ACCGGGACTAAAGATGGACATCTT	24	Chr8	+	26859205	26859275	ccaggactaaagatacatctttagtcccggttatttcaACCGGGACTAAAGATGGACATCTTtagtcccgg	0	0	0	0	0	0	9.01382	0	0	0
PC-3p-256903_15	ATAGTCTTAGGATATGTCACAATC	24	Chr2	-	3639006	3639173	agctactcccttcatccctaaatataagggattatgggtatgtgatatattccaagactatggatctgacatttgtccatcctaagatatctgtccagatttATAGTCTTAGGATATGTCACAATCacctataatctcttatattttggtagggaggcgggagtattt	0	0	0	0	0	0	7.8871	0	0	0
PC-5p-151403_47	ATTAGTCTTGTACTGGATGGGACA	24	Chr12	+	4582132	4582283	aaattgctctctaagatttatactccatccgtcccaaaatatATTAGTCTTGTACTGGATGGGACAcatcctagtacaataaatctggatcatatgtcccatctagtacaaggtttctagaacggatggagtaacttcttagggagcaaggg	0	0	0	0	0	0	9.01382	0	8.77647	0
PC-3p-216620_22	AGGTGTCGGTTCTTCTTTAAAACC	24	Chr1	+	33758217	33758369	ggtgccggttctaaagaagaaccaacacctatagtatatgtgccagttttttaaaaacccgacacctttaatataatataggtgtcggttttctaaaggaaaaaccggcacctatactatAGGTGTCGGTTCTTCTTTAAAACCgacaccaat	0	0	0	0	0	0	7.8871	7.54011	0	5.2903
PC-5p-242543_17	ACTTCCGTCTGACTTTGAGTCACT	24	Chr11	-	6135997	6136117	tcatctgacttACTTCCCTCTGACTTTGAGTCACTgacatgtggggccactgactttgagtcaccgagtagagggcccacatgtcagtgataaaagttagagggaagtaagttacagaatc	0	0	0	0	0	0	7.8871	0	8.77647	0
PC-5p-255153_15	GTTGCTTAACGATTTGCCACTAGG	24	Chr2	+	2932726	2932874	gcttttaactatttgccactcttacggatGTTGCTTAACGATTTGCCACTAGGgcccacatgtcatagacacatgagggctcgcatgtcattgacagggtgtggcgaatcgttaattgccatgtcacaagagtgcaaatagttaaatta	0	0	0	0	0	0	9.01382	0	0	0
osa-miR396e-3p	ATGGTTCAAGAAAGCCCATGGAAA	24	Chr4	+	34436820	34437003	gcgggcatgcttTCCACAGGCTTTCTTGAACTGtgaactcgtgggggtgtatgtgctcatgttgggattgtggtcggtggcctccaattctctgaaaagaaagctgaattgtcgagctccccgttctgtctttggtcgtctctacctgttgATGGTTCAAGAAAGCCCATGGAAAccatgccgc	1	0	0	0	0	0	0	11.8487	7.89882	20.4999
osa-MIR812a-p5	ACCTCCGTCCCAAAATAAGTGCAG	24	Chr1	+	33947151	33947384	ACCTCCGTCCCAAAATAAGTGCAGttttacactattcatctccaaagtttgatcgttcgtcttatttgaaaattttttatgattactatttttattgttattacatgataaaacatgaatagtattttatgtgtgactaatttttttaaaaattttcataaatttttcaaATAAGACGGACGGTTAAACGTTGGacacggattttcacggctgcacttattttgaaacggaggt	1	0	0	0	0	0	0	10.7716	0	0
osa-MIR818c-p5_1ss17AG	AATATAAGGGATTTTGGAGGGATG	24	Chr2	+	35928738	35928913	ataatatactcatttcgtcctatAATATAAGGGATTTTGAAGGGATGtgacacatcctagctataaccatatatctagacatagctaggaacatatatctagacatgctcttgtctagatatatgtgttatatctctccaaaatcccttatattatgggacggatgaatatgttat	1	0	0	0	0	0	0	3.77005	7.02117	0
miR818d-p5	AATATAAGGGATTTTGGAGGGATG	24	Chr4	-	34969161	34969299	ttcctattaattgttactctctccatcccatAATATAAGGGATTTTAGAGGGATGtgatctagattcgtagtccgaggaaacatcacatacctctaaaatcccttaTATTATGGGACGGAGGGAGTActagtttaggaa	1	0	0	0	0	0	0	3.77005	7.02117	0
osa-MIR821a-p5_1ss3AC	ATCCGACAAAGTGATAGTAACATT	24	Chr3	+	22974225	22974498	gatatcagctgaaaaagtcatcaacaaaaaagttgaataactcatcaagatctaaaacttttattttggtcatttcttcATACGACAAAGTGATAGTAACATTgttcacagaattgacatatctcttatctggttttataaactataacacatatatgtaaaatttgtgaataatattactaacatttcgtcagatgaagaaataaaaaaataaaagttatagatcttgatgagttattcaacTTTGTTGTTGATGACTTTTTCaattgaaatc	1	0	0	0	0	0	0	3.77005	0	0
osa-MIR821c-p5_1ss3AC	ATCCGACAAAGTGATAGTAACATT	24	Chr8	-	19925129	19925394	tcaactgaaaaagtcatcaacaaaaaagttgaataactcatcaacatctaaaacttttattttggttatttcttcATACGACAAAGTGATAGTAACATTattcacaaaattgacataactcttatctggttttataaactataacacatatatgtaaaatttgtgaataattttctaacattttgtcagatgaagaaacaacaaaaataaaagttttagatcttgatgagttattcaacTTTGTTGTTGATGACTTTTTCaattga	1	0	0	0	0	0	0	3.77005	0	0
osa-MIR1439-p3_2ss9TC19TG	TTATATTTCGGAACGGAGGGA	21	Chr3	-	10892464	10892554	tatactccctccgtcccaaaatataaaggattatggatggatttgacacatccacccaaaatcccTTATATTTCGGGACGGAGGGAgtact	1	0	0	0	0	0	0	8.61727	6.14353	0
osa-MIR1861d-p3_1ss16AG	GGTTCCTGTCCCAAGGCCGAG	21	Chr4	+	6536337	6536454	ttgcatattcttaggcctggtcttgaggcaggaactgagtagttggtgaactcgctctatgttgttcgttcactcgcgacgcGGTTCCTGTCCCAAGACCGAGtctgtgaatatacaa	1	0	0	0	0	0	0	7.54011	0	0
osa-MIR2866-p3	TGCTGAGCACAAACTAGAGAA	21	Chr3	-	7331600	7331700	accctttttctctagtttgtgttcagcatctatgtcaactatgacgctgaacacaaactgacacagaTGCTGAGCACAAACTAGAGAAaaagggtcatatt	1	0	0	0	0	0	0	9.69442	7.02117	7.27416
osa-miR5540	TTGTGCGAGATCGACGGTATA	21	Chr1	-	35552728	35553070	ttttgcgataatataacgtcgatctcgcacgatctcgcacAACCGTTGCGCGAAAATGACGTGGatgtgacattgcagacggtattgcgcattgaaagtacgagaccgcaccgtgcacgataattaatcactaattattattagctaatagttaattatgtacttgatcactaattaaatggagccggttaatactgtcgcagactgtttcagcaagacctcgctctttcatttcgtaagaccgcgcggtctcgcacatagcccacgcgataccgcctgcgacgtcacgcatccgttattttcgcgcaatgaTTGTGCGAGATCGACGGTATAttttcgcaaa	1	0	0	0	0	0	0	7.54011	0	6.61287
aqc-miR169a_R+3_1ss9GA	TAGCCAAGAATGACTTGCCTACCA	24	0	0	0	0	0	2	0	0	0	0	0	0	8.61727	0	0
PC-5p-168823_38	TTCGTCCACGTCATCACGAGT	21	Chr5	+	23879221	23879399	tagatctcagccctccaaaataaatccaacagctgagaTTCGTCCACGTCATCACGAGTtaaaatttaactccaataaaatttgactccaagtaaaatttttactcctacgagttaaattttaACTCGTGATGACGTGGACGAATCTcagccgttggatttgttttggagggctgagat	0	0	0	0	0	0	0	4.84721	0	7.27416
PC-5p-181710_33	ATTTTTATTCCCGGTTAGTAACAC	24	Chr12	+	7786280	7786371	tttgATTTTTATTCCCGGTTAGTAACACcaaccggggctaaaaataggtttttagtcccggttggtgttaccaaccgggactaaagatccta	0	0	0	0	0	0	0	5.92437	5.7047	0
PC-3p-189611_30	AAATTCGCAGTAATAGGATATGTC	24	Chr3	+	31418549	31418718	tactacattatactccctctgtcctataatataagggattttggagggatgtGACATATGCTAGTACTATGAATCTgggcatgcatcctgtccAAATTCGTAGTAATAGGATATGTCacatccctccaaaatcgcttatattatgggatggagggagtagtaatgtaatt	0	0	0	0	0	0	0	9.69442	9.65411	6.61287
PC-5p-173555_36	TTTGGTGTGGGACAGACAAGA	21	Chr12	+	18702944	18703060	accttggccaggccatagacctgtgcTTTGGTGTGGGACAGACAAGAggatttttactagagccccTTGCCTGTCCCACCCTAAAGCataggtctaatgccttagaccggtcgaacc	0	0	0	0	0	0	0	10.7716	11.4094	8.59673
PC-3p-200333_26	TCATATCGTGTGCGTAGCTGG	21	Chr6	+	4688483	4688671	ttagcacttccgtcaattctcaatcgttttccgtccgtcttgatccagccacacacacgatatgacgtttctaccccttacaagtacaagtagaatgcatgtcaatgaggggtagaaacgTCATATCGTGTGCGTAGCTGGgtcaataacgatcaagacggacggaaaaattgacggaagtgctaaaaa	0	0	0	0	0	0	0	3.77005	3.94941	3.30644
PC-3p-95189_105	TTACGTTGTAACTATATTGTAACT	24	Chr8	-	10488701	10488823	atgataatgtagttacagttcagttacatagtagttacgatgtagttacaatgcagttacattgtagTTACATTGTAACTATATTGTAACTaggatgtaactgaagtataactaaaatataac	0	0	0	0	0	0	0	17.2345	13.1647	7.93545
PC-5p-156632_44	CTTTCTAGCATTTCCTACATT	21	Chr9	-	14417207	14417355	ctgcctctgtttcaggttataagaCTTTCTAGCATTTCCTACATTtatatagatgttaatgaatctagacacacatatatatctagattcataacatatatatgaatatgggcaatactagaaagtcttataatatgaaacggaggaag	0	0	0	0	0	0	0	7.54011	10.5318	5.95159
PC-3p-190780_29	TGAGGTACCGGTATCTCGAGA	21	Chr5	+	2207882	2208043	catgagatttgctttggtccaataaaaaatactccgagataccggtacctcacggtaccaaatcgttttcgatcattggatccagttcgattggaaacgatttggtgccgTGAGGTACCGGTATCTCGAGAtactttttgctggactggagcaaatctcgca	0	0	0	0	0	0	0	7.54011	8.77647	7.93545
PC-5p-91457_112	TATAATTGTGTGATTTTTTGT	21	Chr2	-	28950948	28951029	gaatattgctatatTTTAATTGTGTGATTTTTTGTgaaattccagtcacataaaaattgtacactaaattgttgcgatgtgc	0	0	0	0	0	0	0	10.7716	9.65411	5.95159
PC-5p-199928_26	AAGAACTTTATGTTGGCACTGACT	24	Chr3	-	23383068	23383231	tggcggaataatcatctaagAAGAACTTTATGTTGGCACTGACTaagcatttctagttcataacacggctaaatggatatgtttgtgtagcccatttagctgtgttatgaactagaaatgcttagtcaatggcgacataaagttcttcttagatgattattctg	0	0	0	0	0	0	0	7.54011	8.77647	5.95159
PC-3p-153882_46	AGATAAGTGTCATCCGTGACGGGC	24	Chr9	+	1039324	1039460	agttggagcccgtcacagatgaccctcatctgtaacgggctttttttagggcccgattgagatatggaaccctcatctcaatcgggcctcaactatagcccgtcacAGATAAGTGTCATCCGTGACGGGCtttattt	0	0	0	0	0	0	0	8.61727	0	0
PC-3p-53570_239	TAAGTTAGAGGATCCTCTTCC	21	Chr5	-	470622	470700	aacggattgagatcctctaacttacttccctcagtgactcaaagtcagagggaagTAAGTTAGAGGATCCTCTTCCtaa	0	0	0	0	0	0	0	60.3209	58.8023	72.0803
PC-5p-152672_46	AGAAATGGACGTCCGAGATTCGTC	24	Chr11	+	4453298	4453450	gttggatcgAGAAATGGACGTCCGAGATTCGTCcatgtcaccatgagttaaaatttaagtcccagaaaaattttaactcatgagtgaatctgcgagttaaattttaactcatgttgacgtggacgaatctcggacgtccatttctcgatccaa	0	0	0	0	0	0	0	7.54011	7.02117	9.25802
PC-3p-91680_111	AGAAACGATTTGGTACCATGAGGT	24	Chr12	-	14697786	14697977	ttagagatttgctcctgttcaacaaaaaattatcttgaggtaccggtatctcacggtaccaaatcgtttgcaatcgttaaatctagctagacagaatcggtattgtaagatccaacgattAGAAACGATTTGGTACCGTGAGGTaatagtaacttaagatactttttgttggaccggagcaaatctctacat	0	0	0	0	0	0	0	4.30863	8.33764	5.2903
PC-3p-234549_18	TCTTTAATCCCTGTTGATGTT	21	Chr12	-	26483819	26483903	tctttagtcccggttggtaacaccaaccgggactaaagatgctttaTCTTTAATCCCGGTTGATGTTaccaaccgggactaaaaa	0	0	0	0	0	0	0	11.8487	6.14353	0
PC-3p-184684_32	TCCAACGATCGGAAAGGATTT	21	Chr7	-	1696206	1696412	atctctaatagaagatatttgctctggttcaacaaaaagtacctcgaggtagcggtaacttacggtactaaatcctttccgatcattgaatctaacaatgcccattctgctcagctagaTCCAACGATCGGAAACGATTTagtaccgtaaggtaccgttatctcgaggtattttttgttggaccggaataaatctcctaatagaaac	0	0	0	0	0	0	0	9.69442	0	15.2096
PC-5p-203200_25	TTCATCTAGGACGAGGATGTG	21	Chr12	+	23790708	23790908	tgtagtttcacaaaaccacactatcgatgaatggattcacccgcgagatgacgtggctatTTCATCTAGGACGAGGATATGgcatcctattaccagccatcgcacgaaattaataggatgtcacgtcctcatcctagatggaacaaccatgttatctcacgggtgaatccattcatcgatagtgtggttttgtaaaactaa	0	0	0	0	0	0	0	4.30863	3.51059	2.97579
PC-5p-220955_21	AGCACCCTGTTGAACAACCGTGGT	24	Chr3	-	15199412	15199500	atttAGCACCCTGTTGAACAACCGTGGTtcgacaggggtactgcggttgttccttgtcgaaccgtagttgttcaacagggtagttggta	0	0	0	0	0	0	0	9.69442	0	7.93545
osa-MIR394-p3	AGGTGGGCATACTGCCAATGG	21	Chr2	+	27148154	27148263	tactgagagttctTTGGCATTCTGTCCACCTCCttgtcgaatcctcagagacagaaatctcatatctgttgatcttggAGGTGGGCATACTGCCAATGGagctgtgtagg	1	0	0	0	0	0	0	0	7.02117	0
osa-MIR439h-p5	ATGTACCTGTCGAACTGTGGTTGT	24	Chr6	-	1553119	1553217	accacctaccctgtcgaactcacgcagttcgacATGTACCTGTCGAACTGTGGTTGTtcgATAGGTATCCCTGTCGAACCGCGGttgttcgacagggtg	1	0	0	0	0	0	0	0	4.60764	1.98386
osa-MIR439d-p5	ATGTACCTGTCGAACTGTGGTTGT	24	Chr3	+	13698311	13698408	ccacctaccctgtcgaactcacgtagttcgacATGTACCTGTCGAACTGTGGTTGTtcgATAGGTATCCCTGTCGAACCGCGGttgttcgatagggtg	1	0	0	0	0	0	0	0	4.60764	1.98386
osa-MIR439e-p5	ATGTACCTGTCGAACTGTGGTTGT	24	Chr1	+	19880138	19880235	ccacctaccctgtcgaactgacgcagttcgacATGTACCTGTCGAACTGTGGTTGTtcgATAGGTATCCCTGTCGAACCGCGGttgttcgacagggtg	4	0	0	0	0	0	0	0	4.60764	1.98386
osa-MIR439g-p5	ATGTACCTGTCGAACTGTGGTTGT	24	Chr8	+	3664228	3664315	tcctgtcgaactgacgcagttcgacATGTACCTGTCGAACTGTGGTTGTtcgATAGGTATCCCTGTCGAACCGCGGttgttcgacagg	1	0	0	0	0	0	0	0	4.60764	1.98386
osa-miR439a_L+1	CTGTCGAACCGCGGTTGTTCGA	22	Chr10	+	5572922	5572981	ttcctgtcgaaTTGTGGTTGTTCGATAGGTACCCCTGTCGAACCGCGGTTGTTCGAcagg	1	0	0	0	0	0	0	0	1.40423	0
osa-MIR812t-p3_2ss20TG24AG	AAGACGAACGATCAAAGTTGAGCG	24	Chr9	-	2076991	2077125	aaccgttcgtcttatttaaaaaaaattaaaaacataagtcacgagtaaagtactatttatgttttatcatctcataataataaaaatactaattataaaaaaatttcaaatAAGACGAACGATCAAAGCTGAGCG	1	0	0	0	0	0	0	0	4.82706	0
osa-MIR812t-p5_2ss20TG24AG	AAGACGAACGATCAAAGTTGAGCG	24	Chr9	-	11130910	11130951	AAGACGAACGATCAAAGTTTAGCGtagaaactgatagttgca	1	0	0	0	0	0	0	0	4.82706	0
osa-miR812v_L+2R-5	TCATGGCTGCACTTAAAATGG	21	Chr5	-	18432835	18433066	actgcatcctccgttccaattttagtgaaaccataagtttccgtgcttaattttaactgtttattttatttaaattttttttataattagtatttttgttgttatgagatgataaaacataagtattactttatgcgtgacttatgtttttattttttttcaaataaaaaggacgattaaagttagatataaaaacTCATGGCTGCACTTAAAATGGgacggagagagtact	1	0	0	0	0	0	0	0	7.02117	7.27416
osa-MIR818f-p5	CTGTTAGACCACTCGTCTTAT	21	Chr8	-	18746588	18746866	gtgggggcatccctcactgttttctggtaaagaaaaatataatggattttgactttttcttgcaCTGTTAGACCACTCGTCTTATtaaaaaaatttggaattattatttattttatttgtgacttactttattatccaaagtactttaagcacaacttttcattttttaatatttggacaattttttttaaATAAGACGAGTGGTTAAACAGTGCaaagcaaaaaatcaaaatcccttatattacgggatggagggagcatgtaggatggccatgccat	1	0	0	0	0	0	0	0	8.77647	5.2903
osa-MIR2905-p5_2ss2CA22GA	GACTTTGTCACTGACATGTGGACC	24	Chr3	-	5270073	5270196	GACTTTGTCACTGACATGTGGACCcaataaatctttaacccatatattatatcaaagacactgtcagggttatgaataccacatacctaatagtagttgactaaatctcaacaggatccactac	1	0	0	0	0	0	0	0	3.07176	0
osa-MIR5081-p5_1ss22GT	ACAAAACTGCAACTTTTACGTTAT	24	Chr6	+	10731865	10732068	aaactgcaactttagtgacaaaactatcagtttgctgcaacaatagcgtgggaaattatcACAAAACTGCAACTTTTACGTTATatgctgctacagtacatatagttgacaactgtagcagcatataacgtaaaagttgcagttttgtgataatttcccacgctatttttgcagcaaactgaaacatgccgctaatgttgcagc	1	0	0	0	0	0	0	0	3.07176	0
osa-miR5148a_L+2R-2	AATGAGGGGTAGAAATGTCATATC	24	Chr3	-	9968953	9969028	cACGATATGACGTTTGTACCCCTCAcaagtacaaatataatgcatgtcAATGAGGGGTAGAAATGTCATATCatgt	1	0	0	0	0	0	0	0	2.04784	0
osa-MIR5485-p5_2ss16CT20AT	TCTGATACCAATTGTTGGCTC	21	Chr3	-	9062754	9062795	tcatccggcTCTGATACCAATTGTTGGCTCagcccaggaaca	1	0	0	0	0	0	0	0	14.0423	11.2419
osa-miR5505	GAGGATTCGGTATTGATCGCTA	22	Chr12	+	13389006	13389213	cattggcactatggcgcatgtatgttgagttcttgaagcattgccgatatcgatatatatttctttgcatgggacagtagccttttctgcggcggatcgtttccttttctccaatcataaataacctgatctctttctttgtctttcatcaaataagtacaagaattgcatagatGAGGATTCGGTATTGATCGCTAaaatgcgagaa	1	0	0	0	0	0	0	0	7.02117	0
osa-MIR5837-p3_1ss20TA	TCGAAGACATTCTTGATGCAT	21	Chr11	-	24702142	24702225	tgatgtggagcgttcggcaATGTTGGAATGACATGCAGCTTCGAAGACATTCTTGATGCTTtccaagcctatagctgtacagag	1	0	0	0	0	0	0	0	6.14353	0
bdi-miR2275b_R-3_1ss3CT	TTTAGTTTCTTCTAATATC	19	Chr12	-	27354634	27354738	aaatgataaaagggaggggaagcataggtacccacgcgtacgtaggtgcgtatcgaaggtggagaggtgggaccttgtagtaTTTAGTTTCTTCTAAGATCaatt	1	0	0	0	0	0	0	0	5.7047	0
rgl-MIR5137-p5_2ss8CG18TA	TTCTCTCGATGGTCACCACTT	21	Chr9	+	9025991	9026023	TTCTCTCGATGGTCACCACTTtaatccattact	1	0	0	0	0	0	0	0	7.02117	0
PC-5p-203895_25	TATTTTCGCAAGCGGACCACT	21	Chr11	+	16515334	16515452	aaatcggagtgaaatggtcggtccggctgcgaaaatcTATTTTCGCAAGCGGACCACTtaagcggcgcctgcgaaaatcgcaagcaccgctttagtggtccgtatgcgaaaatagactt	0	0	0	0	0	0	0	0	11.4094	4.29837
PC-5p-219347_21	TAAGTCATTCTAGCATTGCCT	21	Chr10	+	13626740	13626894	aacaagttactactccctccgtttcgtgTAAGTCATTCTAGCATTGCCTacgtttatatagatgttaatgaatgtctagattcattaatatcaatataaatatgggaaatgctagaatgatttacattgtgaaatggagggagtactaatttttc	0	0	0	0	0	0	0	0	3.51059	4.29837
PC-3p-221120_21	TTCGTAGTCCTAGGATACATC	21	Chr12	-	14050116	14050291	atctctgtcataaaatatactccgtcttagaatatagcaacctatgatcggatgggacgtatcctagcactacgaatctagacagagggcatgtccagaTTCGTAGTACTAGGATACATCccatccggttctagcacaatatattgtctcatagaatgtattaaatgtgcagatac	0	0	0	0	0	0	0	0	6.14353	0
PC-5p-188015_30	TCAAATGTTACGCTTTGGACC	21	Chr3	+	4784901	4785040	cactaggtattgtcgTCAAATGTTACACTTTGGACCgggtagcccatatgtcaatgaaactaaccacctctaatgtccatgtgtcacttacatgtgggccacccggtccaaagcgtaacatttgacgacaatacctattt	0	0	0	0	0	0	0	0	7.02117	4.62901
PC-3p-209985_24	CGAATCTCGGACGTCCATTTC	21	Chr5	+	21838089	21838239	ggattaagaaatggatgttcgaaattcgcccacatcattataagttaaaatttaagtcgcagattcactaatgagttaaaattttactaggagttaaattttaactcacggtgacgtggaCGAATCTCGGACGTCCATTTCtcgatccaat	0	0	0	0	0	0	0	0	3.07176	3.30644
PC-5p-268277_12	ACTAATCTAGTACTGGGTGTGACA	24	Chr5	+	967129	967271	ctactcccacagtccctaaaaaACTAATCTAGTACTGGATGTGACAcatcataatactatgaatatggatatattcagattcgtagtactaaaatatgtcacatctagttttatattagttttctataggacggagggagcta	0	0	0	0	0	0	0	0	10.5318	0
PC-3p-141669_53	ACGTGACTTTGACTGCAGAGGATC	24	Chr1	+	34861335	34861431	gatatcctttgcagccaaatttatgatgtctttatcactgacatgtggattcaggaatcagtgataaagtcACGTGACTTTGACTGCAGAGGATCcg	0	0	0	0	0	0	0	0	6.14353	0
PC-5p-231101_18	AAAGACCAATCCTACCTACGAACC	24	Chr12	+	27065386	27065504	ataatatatcccctctgtcccaaaaaaaaAAAGACCAATCCTACCTACGAACCtagacacatatgtgtgtccaggtttgtagctaggaattcgtttttttttacagagtagtatatgtc	0	0	0	0	0	0	0	0	7.89882	0
PC-5p-204339_25	AGTTGACATACAATAAACGGGTGG	24	Chr5	-	18538874	18539043	tttttttaatttttttataaccatatAGTTGACATACAATAAACGGGTGGacgttaacccgagtgattagaatccatctcccatgctatggggaaaccgttttgatcactcgggtggacgtccacctatttgttgtatgttatctatatagttatgaaaaaaaattaaaa	0	0	0	0	0	0	0	0	7.89882	0
PC-5p-114409_78	ATTTTATAGTATAACGAACCT	21	Chr8	-	24152458	24152581	aacataatatagcaatttaaaaatagataagatATTTTATAGTATAACGAATCTaaataaaaatgtggtcagatttattatactataaaatttttcgtctagttttaacttgctatattatagg	0	0	0	0	0	0	0	0	8.77647	11.2419
PC-5p-199504_26	ATATCCTAGTACTACGAATCTAGA	24	Chr10	+	16363654	16363807	atatactccctccgtctcataatttagtaacctataaccagattaaatATATCCTAGTACTACGAATCTAGAcatagacatgtgtagattcgtaatactaggatacatcccatccgattttatgttgctatattccgggacggagggagtaaca	0	0	0	0	0	0	0	0	15.7976	9.91931
PC-3p-255126_15	TCGGACGTCCATTTCTCGATC	21	Chr7	+	7793836	7793976	gagaaatggacgtccgagattcatccacgtcaccatgagttaaaatttaactcgcagattcacccatgagttacaatttactgagagttaaattttaactcatggtgacgtggacgaatcTCGGACGTCCATTTCTCGATC	0	0	0	0	0	0	0	0	6.14353	0
PC-5p-188724_30	TATTTGGTTTGCTACCATGCC	21	Chr8	+	14108368	14108499	tcgggtgTATTTGGTTTGCTACCATGCCaaaatgttggtactaccaaaacctaggcaaattttggtagtgccaaaattttggtaacttttcatgtgttattggtatattttggaagcaaaccaaacactaac	0	0	0	0	0	0	0	0	9.65411	12.5645
PC-3p-222609_20	TTAAGCGGACCGCACGGGGTA	21	Chr12	-	18654031	18654159	gtgggccgcacaggataatcgattaccccgtgcggtccgcttaagacaaccgcacgcgataatagttttatcccgtgaagttgtcTTAAGCGGACCGCACGGGGTAgtcgattatcccgtgcggccaat	0	0	0	0	0	0	0	0	4.38823	6.61287
PC-3p-244536_16	AGATTCGTAGTACCAGGATGTATC	24	Chr10	+	15811034	15811177	ggacctccgtccttaaaaaaacgaatctaagactggatgtgacatattctagtacaatgaatctggacagaggtttgttcAGATTCGTAGTACCAGGATGTGTCacatccagtactaggttagttttttatgggacggagggag	0	0	0	0	0	0	0	0	6.14353	0
PC-5p-222671_20	TAACTTACTTCCCTGTAACTT	21	Chr8	-	8990577	8990724	agatcctcTAACTTACTTCCCTCTAACTTgtgtcactaacatgtggatcctctacctagtgggcccacatgtcagtatgtgggtcctctacctagtgagcccacatgtcagtgactcaaagtcagagagaagtacgggcggagggaga	0	0	0	0	0	0	0	0	4.82706	2.97579

## Sheet: Table S3
Table S3 Differentially expressed miRNAs (DEM) in meiotic anthers between H1 and LF
miR_name	miR_seq	Regulation	fold_change(H1(mean)/LF(mean))	log2(fold_change)	pvalue(t_test)	LF(mean)	H1(mean)	Expression level
PC-5p-7210_2404	AAGGTCTTGTTCGGTTAATCC	up	6.67918	2.73967	7.71945e-05	47.3454	316.229	high
osa-miR2118e	TTCCCAATGCCTCCCATGCCTA	up	1.65047	0.722875	8.98657e-05	5417.66	8941.68	high
miR9564	ATGTGTTTCCTTTTTCCCCGA	up	inf	inf	0.000132434	0	19.9718	middle
osa-miR166b-5p	GGAATGTTGTCTGGCTCGGGG	up	2.31264	1.20954	0.000176145	1641.89	3797.1	high
osa-miR390-3p	CGCTATCTATCCTGAGCTCC	up	2.1032	1.07259	0.000294771	92.1169	193.741	middle
osa-miR164a	TGGAGAAGCAGGGCACGTGCA	up	3.03526	1.60182	0.000323043	113.05	343.135	high
osa-MIR164b-p3	CATGTGCCCGTCTTCTCCACC	up	17.2828	4.11126	0.000377655	1.84125	31.8219	middle
osa-MIR166d-p5	TGAGGGGAATGTTGTCTGGCTC	up	1.4831	0.568615	0.000414937	80.2654	119.042	middle
PC-5p-131225_61	TTTACTCCCGGTTGGTACTAC	up	inf	inf	0.000547012	0	18.6657	middle
osa-miR1846a-5p	AGTGAGGAGGCCGGGGCCGCT	up	8.26119	3.04635	0.00055581	4.6028	38.0246	middle
osa-MIR1860-p3	TTGCCTCAAACTTATCTTCTCTT	up	33.8893	5.08276	0.000939405	1.6111	54.599	middle
osa-miR168a-3p_L-3	CCCGCCTTGCACCAAGTGAAT	up	2.32972	1.22015	0.00108465	4706.95	10965.8	high
osa-miR5818	TCGAACTAGAAGGGCCAGGTT	up	1.49742	0.582474	0.00150437	1271.87	1904.51	high
mdm-MIR858-p3_2ss17TG18CT	ATGGAATGTTGATAGGGTGAA	up	5.62409	2.49162	0.0026871	5.94961	33.4612	middle
zma-miR2118d_L+1	CTTCCTGATGCCTCCCATGCCTA	up	4.19238	2.06777	0.00414209	17.6968	74.1917	middle
osa-MIR1851-p5_2ss16CG17CT	CGGCCATGGCTAGCTGTCTCC	up	2.55713	1.35452	0.00473982	70.4598	180.175	middle
osa-miR399h	TGCCAAAGGAGACTTGCCCAG	up	2.93392	1.55283	0.00511553	8.65699	25.3989	middle
osa-miR5514_1ss16CT	TCCCAGAGCTTTGGCTGTCGC	up	3.52851	1.81906	0.00516491	453.292	1599.45	high
osa-MIR399j-p5	GGCTCCTCTCTCTTGGCAGGG	up	inf	inf	0.00606856	0	12.1873	middle
PC-3p-36188_398	TTGGCTGCATCCCGTTCTCCTC	up	18.8262	4.23467	0.00674547	4.36387	82.1552	middle
osa-miR5516a	CTCATTGCTTCGGTAGGCTGG	up	1.59875	0.676945	0.00688519	490.01	783.404	high
osa-MIR156d-p3	GCTCACTCCTCTTTCTGTCACCC	up	1.36048	0.444118	0.00783052	177.728	241.796	middle
miR27874	TTGGAGTTTAGAGTTAAGAGT	up	inf	inf	0.00843412	0	20.8528	middle
osa-miR2118p	TTCCCGATGCCTCCCATGCCTA	up	2.76022	1.46478	0.00921092	4888.69	13493.8	high
osa-miR166g-3p	TCGGACCAGGCTTCATTCCTC	up	1.44475	0.53082	0.00938645	2948.91	4260.44	high
PC-3p-11248_1561	ATTTGTTATATTAGGAGGGGA	up	4.24324	2.08517	0.00969674	27.2106	115.461	middle
osa-miR5496	CCAGCCGGTGGCATAGTTCTC	up	2.77707	1.47357	0.0105515	111.556	309.8	high
PC-3p-43223_318	TTCGTCTCGCCGTTTACATGC	up	inf	inf	0.0120598	0	54.456	middle
osa-miR2118b	TTCCCGATGCCTCCCATTCCTA	up	1.63179	0.706456	0.0139916	10259.2	16740.9	high
osa-miR2118c	TTCCCGATGCCTCCTATTCCTA	up	1.30766	0.38699	0.014366	7304.8	9552.21	high
osa-MIR164f-p3	CATGTGCCCTTCTTCTCCACC	up	11.0917	3.47141	0.0143695	19.6345	217.781	middle
osa-miR172d-5p_R+1	GCAGCACCATCAAGATTCACA	up	1.72477	0.786404	0.0143972	292.476	504.455	high
PC-5p-83699_128	TAACCGGGACTAAAGATTTTT	up	inf	inf	0.0158668	0	17.2219	middle
osa-MIR5486-p5	CCCGCTTGAGCAGTGTCGCAT	up	2.02953	1.02115	0.0171355	119.757	243.05	middle
bdi-miR166b-5p_R+1	GGAATGTTGTCTGGCTCGGGGT	up	9.12396	3.18966	0.0178005	3.00461	27.4139	middle
osa-miR2118d	TTCCTGATGCCTCCCATGCCTA	up	3.86334	1.94985	0.0186304	9565.02	36952.9	high
bdi-MIR394-p3_1ss13TC	AGCTGTGTAGGCCTCCCTTTG	up	3.6505	1.86809	0.0201168	16.7272	61.0627	middle
osa-miR166k-3p	TCGGACCAGGCTTCAATCCCT	up	1.86899	0.902256	0.0205318	5068.84	9473.6	high
osa-miR2118o_1ss1CT	TTCCTGATGCCTCCCAAGCCTA	up	1.73143	0.79196	0.020568	973.974	1686.36	high
osa-miR444a-3p.2_1ss9CT	TGCAGTTGTTGCCTCAAGCTT	up	3.54948	1.82761	0.0214407	48.2898	171.404	middle
osa-miR444f	TGCAGTTGTTGCCTCAAGCTT	up	3.54948	1.82761	0.0214407	48.2898	171.404	middle
PC-5p-164448_40	ATTATCCCGTGCGGTCACTCGGCC	up	inf	inf	0.021831	0	13.0067	middle
osa-MIR167j-p3	GATCGTGCTGCGCAGTTTCATC	up	2.40478	1.2659	0.0245126	201.478	484.511	high
osa-miR3979-3p	CTTCGGGGGAGGAGAGAAGC	up	8.26647	3.04727	0.0246992	10.438	86.2854	middle
bdi-miR166j_R+1_1ss21TC	TCGGACCAGGCTTCATTCCTCT	up	1.57102	0.651697	0.0258291	37.4443	58.8255	middle
gma-miR166m_L+1R+1_1ss20CT	TCGGACCAGGCTTCATTCCTCT	up	1.57102	0.651697	0.0258291	37.4443	58.8255	middle
miR528	TGGAAGGGGCATGCAGAGGAG	up	3.22272	1.68828	0.0265308	1585.49	5109.6	high
osa-MIR5806-p5	CTGGAAGTTAGCAAGTTAGAA	up	inf	inf	0.0279936	0	14.1137	middle
osa-miR408-3p	CTGCACTGCCTCTTCCCTGGC	up	5.03336	2.33152	0.0291233	1054.79	5309.16	high
osa-MIR5818-p3	TGTATTTGTGCTTCTCCTGGC	up	5.35103	2.41982	0.0292212	2.07141	11.0842	middle
osa-MIR2118e-p5_2ss13TA19CT	GAAAAGAGAGTCAAAGAGT	up	3.16051	1.66016	0.0296254	5.56602	17.5915	middle
miR818d	TATTATGGGACGTAGGTAGTA	up	24.1159	4.59191	0.0311429	5.60427	135.152	middle
osa-MIR397b-p3	TTCACCAGCACTGCACCCAATC	up	4.79617	2.26188	0.0329216	246.129	1180.48	high
gma-miR6300_R+3_2	GTCGTTGTAGTATAGTGGTGG	up	7.20346	2.84869	0.0368465	34.8202	250.826	middle
gma-miR6300_R+3_1	GTCGTTGTAGTATAGTGGTGA	up	7.20346	2.84869	0.0368465	34.8202	250.826	middle
osa-MIR5514-p3	CAATCTTTGGACCGCCGGCGA	up	3.52744	1.81862	0.0388004	166.115	585.96	high
mdm-MIR2118a-p5_2ss8GA18TC	TTCCTCTACCTCCTCCTCTTC	up	7.2937	2.86665	0.0394731	2.76817	20.1902	middle
mdm-MIR2118a-p3_2ss8GA18TC	TTCCTCTACCTCCTCCTCTTC	up	7.2937	2.86665	0.0394731	2.76817	20.1902	middle
osa-miR3980a-3p	CTGGCCGAGGCCGTCGATTCT	up	inf	inf	0.0419674	0	139.37	middle
osa-miR160e-5p	TGCCTGGCTCCCTGTATGCCG	up	1.67827	0.746978	0.0431421	10201.6	17121.1	high
mtr-MIR2592ay-p5_2ss6AG17CG_2	GAGTCGGGTTGTTTGGGAA	up	6.44292	2.68771	0.043672	4.90751	31.6187	middle
mtr-MIR2592ay-p5_2ss6AG17CG_1	GAGTCGGGTTGTTTGGGA	up	6.44292	2.68771	0.043672	4.90751	31.6187	middle
osa-miR529a_L+1	GCTGTACCCTCTCTCTTCTTC	up	4.8841	2.28809	0.0493058	533.625	2606.28	high
osa-miR1846a-5p_R+2	AGTGAGGAGGCCGGGGCCGCTGG	up	3.48205	1.79994	0.0494373	25.4885	88.7521	middle
osa-miR1432-5p_R+1	ATCAGGAGAGATGACACCGACA	down	0.0259711	-5.26695	3.19334e-05	342.815	8.90327	high
osa-miR156j-3p	GCTCGCTCCTCTTTCTGTCAGC	down	0.281147	-1.8306	4.69635e-05	149.927	42.1517	middle
PC-5p-10731_1639	TTTTTTGGCATTCTGTAACTTG	down	0.290336	-1.78421	6.47718e-05	198.313	57.5774	middle
osa-miR171b	TGATTGAGCCGTGCCAATATC	down	0.402097	-1.31439	0.000418866	553.029	222.371	high
osa-miR171a_1ss12CT	TGATTGAGCCGTGCCAATATC	down	0.402097	-1.31439	0.000418866	553.029	222.371	high
osa-MIR167c-p3	TCTTGTGGTCATGCCTTGCTA	down	0.381733	-1.38936	0.000442364	102.114	38.9801	middle
osa-MIR5794-p3	TGAGGAATCACTAGTAGTCGT	down	0.587921	-0.766306	0.000465164	138.32	81.321	middle
vvi-MIR156f-p3_2ss6CT19TC	TTGAGTAGTCTTGTCCTCCCT	down	-inf	-inf	0.000618597	670.128	0	high
ptc-miR6478_R-2	CCGACCTTAGCTCAGTTGG	down	0.250573	-1.9967	0.000682147	33.5434	8.40506	middle
ptc-miR6478_R+4_1ss21GA	CCGACCTTAGCTCAGTTGGTAGAGC	down	-inf	-inf	0.00150704	10.7236	0	middle
osa-miR167d-5p	TGAAGCTGCCAGCATGATCTG	down	0.672925	-0.571483	0.00185045	265.428	178.613	high
osa-MIR5509-p3	CATTTGGGATAGCAGGGATAC	down	0.344281	-1.53834	0.00186093	222.669	76.6607	middle
osa-miR393b-3p	TCAGTGCAATCCCTTTGGAAT	down	0.356444	-1.48825	0.00194622	187.471	66.8229	high
PC-3p-64860_184	TTGGGGAACGCGCCGATCGTC	down	-inf	-inf	0.00196863	37.7682	0	middle
osa-MIR5797-p3	TGTCGTTTTGCCTGCTGATCC	down	0.716908	-0.48014	0.00201427	1479.04	1060.34	high
osa-miR5507	AATGAGAATGATGACCCGGTG	down	-inf	-inf	0.00207938	188.178	0	high
osa-MIR5793-p5	CATCGCGGGACGGAAATCTTC	down	-inf	-inf	0.00209077	2068.48	0	high
osa-MIR5793-p3	CTTTGCGTGTACCTTCTCTTG	down	-inf	-inf	0.00241839	68.254	0	middle
gma-miR171m	TTGAGCCGCGTCAATATCTCA	down	0.280981	-1.83146	0.00255167	66.5266	18.6927	middle
osa-miR162a	TCGATAAACCTCTGCATCCAG	down	0.188999	-2.40355	0.00259466	609.76	115.244	high
osa-miR164c	TGGAGAAGCAGGGTACGTGCA	down	0.558452	-0.840494	0.002611	170.329	95.1206	middle
osa-miR2118l	TTCCTAATGCTTCCCATTCCTA	down	0.489605	-1.03031	0.00266641	2273.88	1113.31	high
osa-MIR5528-p5	TACCAAGGTCTGGTACTGCCC	down	0.289492	-1.7884	0.00286361	1402.83	406.107	high
PC-3p-46173_292	CGGCTGCCTTATGTGGACCGC	down	0.485786	-1.04161	0.00333089	14.6765	7.12966	middle
osa-miR156f-3p	GCTCACTTCTCTTTCTGTCAGC	down	0.444527	-1.16966	0.00348689	10.9962	4.88809	middle
osa-MIR5489-p3	TGAGCTAGAGAGATCAAAGAG	down	0.500403	-0.998837	0.0036719	282.336	141.282	high
osa-miR2275a_1ss15AG	TTTGGTTTCCTCCAGTATCTCA	down	0.471733	-1.08396	0.004021	1457.33	687.471	high
osa-MIR5530-p3	TGCATGCATTATGGCTGGGAG	down	0.602128	-0.731857	0.00421765	150.211	90.4466	middle
osa-miR5494	TTATAGGAGGTATAGACGGTA	down	-inf	-inf	0.00424569	199.359	0	middle
osa-miR5490	TTGGATTTTTATTTAGGACGG	down	0.296772	-1.75257	0.00426657	109.401	32.4672	middle
PC-3p-152928_46	AAATCCATTTTCGCTGGTGGT	down	-inf	-inf	0.00493468	13.0739	0	middle
han-MIR156b-p5_2ss11TC17TG	CTTTCTTTCGCGTTGAGT	down	-inf	-inf	0.0060604	22.1595	0	middle
osa-MIR5820-p5	TTAAATCCTTAATCGTTTGCT	down	0.499287	-1.00206	0.00647037	19.1199	9.54632	middle
osa-miR444d.3	TTGTGGCTTTCTTGCAAGTTG	down	0.476572	-1.06923	0.00653628	298.444	142.23	high
osa-miR396c-5p	TTCCACAGCTTTCTTGAACTT	down	0.42825	-1.22347	0.00701683	343.787	147.227	high
osa-miR396a-5p	TTCCACAGCTTTCTTGAACTG	down	0.359433	-1.4762	0.00779427	46.5437	16.7294	middle
osa-MIR1883a-p3	TTCTCGATCCGTCACAGGTGA	down	-inf	-inf	0.00785497	24.3133	0	middle
PC-3p-59507_207	AACTCATGGTGACGTGGACGAATC	down	0.11725	-3.09234	0.00790426	21.3802	2.50682	middle
PC-3p-30960_483	AGATGGCTGATACTCGAACTC	down	-inf	-inf	0.00805936	17.9818	0	middle
PC-3p-27556_557	TGAACAATTGGCATCTATGAT	down	0.695779	-0.5233	0.0086326	62.2192	43.2908	middle
osa-MIR171i-p3	TTGAGCCGCGTCAATATCTCT	down	0.431657	-1.21204	0.00882745	5283.82	2280.8	high
osa-miR1859	TTTCCTATGACGTCCATTCCAA	down	-inf	-inf	0.00908504	9.58444	0	middle
osa-miR1874-3p	TATGGATGGAGGTGTAACCCGATG	down	0.0643431	-3.95807	0.00913938	56.4255	3.63059	middle
csi-MIR530b-p5_2ss10AT18GC	TGCAAGTGCTGATGAATC	down	-inf	-inf	0.00967033	11.2386	0	middle
osa-miR156c-3p	GCTCACTTCTCTCTCTGTCAGC	down	0.238352	-2.06883	0.00978678	33.2251	7.91928	middle
osa-miR5515	CCGATGGTTGTTCTACAGGTG	down	0.189082	-2.40291	0.0101952	60.2127	11.3852	middle
osa-miR435	TTATCCGGTATTGGAGTTGA	down	0.441564	-1.17931	0.0102896	78.8368	34.8114	middle
osa-MIR7695-p3_1ss11TC	AGTTCGTGGACCTAAGTGAAACCT	down	-inf	-inf	0.0110501	33.3831	0	middle
PC-5p-65597_181	CGATCAACGCGTTCCCCAATT	down	-inf	-inf	0.0112764	37.2541	0	middle
osa-miR5822	TGTCTGCTCGATGTCAGGTTG	down	0.55682	-0.844716	0.0114203	298.856	166.409	high
osa-miR5509	TAGGCATTTTCTCTTGGCATG	down	0.449382	-1.15399	0.0115623	608.027	273.236	high
osa-miR1876	ATAAGTGGGTTTGTGGGCTGGCCC	down	0.240124	-2.05815	0.0120405	72.2072	17.3387	middle
osa-miR3982-3p_L+1R-1	TAGTTGCCTACATGGAGCGCC	down	0.387845	-1.36645	0.0128797	69.8227	27.0804	middle
osa-MIR444d-p5	GGCAACAACTGCATTACTTGC	down	0.117366	-3.09091	0.0134863	21.2782	2.49734	middle
osa-miR1425-5p	TAGGATTCAATCCTTGCTGCT	down	0.481451	-1.05454	0.0136238	11721.2	5643.19	high
osa-miR1862d	ACTAGGTTTGTTTATTTTGGGACG	down	0.156564	-2.67517	0.0153823	10.9662	1.71692	middle
ptc-miR6478_R-1	CCGACCTTAGCTCAGTTGGT	down	0.287886	-1.79643	0.016372	48.1745	13.8688	middle
osa-MIR2863a-p3	TAGAATGGGTCAATGGGTACC	down	0.364052	-1.45778	0.01655	75.2381	27.3906	middle
osa-miR2871a-3p	TATTTTAGTTTCTATGGTCAC	down	0.312207	-1.67942	0.0166277	14.351	4.4805	middle
rgl-miR5139	AAACCTGGCTCTGATACCA	down	0.349549	-1.51643	0.017845	31.7621	11.1024	middle
osa-MIR1441-p5_1ss23TC	TTTTTCATTCGTGTCCGAAAACCC	down	-inf	-inf	0.0179969	12.6738	0	middle
osa-miR169n	TAGCCAAGAATGACTTGCCTA	down	0.494324	-1.01647	0.0180876	68.3626	33.7933	middle
osa-MIR2880-p5	CTACAGGACGGTATCCCGTTC	down	-inf	-inf	0.0181738	19.9269	0	middle
osa-miR396e-5p	TCCACAGGCTTTCTTGAACTG	down	0.394988	-1.34012	0.0184556	1553.45	613.595	high
osa-miR1428a-5p_R+1	CGTTTTGCAAATTCGCAGGCCC	down	-inf	-inf	0.0185796	12.2384	0	middle
osa-miR1429-5p_R+3	GTAATATACTAATCCGTGCATCCA	down	-inf	-inf	0.0186895	139.679	0	middle
rgl-miR5139_L+1	GAAACCTGGCTCTGATACCA	down	0.264303	-1.91973	0.0193552	11.2383	2.97033	middle
osa-miR1880_R-3	TTCCAAGCGGGCCACTTAAGC	down	0.150983	-2.72754	0.0199241	10.5657	1.59525	middle
osa-miR167a-5p	TGAAGCTGCCAGCATGATCTA	down	0.617068	-0.696499	0.0217048	3237.18	1997.56	high
osa-MIR5507-p5	ATTGCATGGACTCTCTATGAG	down	-inf	-inf	0.0222473	15.6984	0	middle
osa-MIR5521-p5	TGTTCTGCTTCCGTGCCTCTC	down	0.518222	-0.948358	0.0225233	366.878	190.124	high
osa-miR160f-5p	TGCCTGGCTCCCTGAATGCCA	down	0.708554	-0.49705	0.0227416	54.3578	38.5154	middle
osa-MIR5506-p3	CGTGACTGAACCCTAGGAGTG	down	0.574118	-0.80058	0.025272	110.704	63.557	middle
osa-MIR5522-p3	TTTCCTCCATGTTCCCATTCC	down	0.500075	-0.999785	0.0253528	182.351	91.1893	middle
osa-MIR820b-p3	GAACTGCCTTAAGGAAGTCGATGC	down	0.24051	-2.05583	0.0254341	45.5116	10.946	middle
osa-MIR820a-p3	GAACTGCCTTAAGGAAGTCGATGC	down	0.24051	-2.05583	0.0254341	45.5116	10.946	middle
osa-MIR820c-p3	GAACTGCCTTAAGGAAGTCGATGC	down	0.24051	-2.05583	0.0254341	45.5116	10.946	middle
PC-5p-115273_77	TCTCTTTCTCTCTCTGCTCGT	down	-inf	-inf	0.0260252	23.172	0	middle
PC-3p-38873_365	CTCGTCCTAGGTGAAACAGCC	down	0.161444	-2.6309	0.0271853	34.3162	5.54013	middle
osa-MIR5792-p3	TTCGGCTTTGTACCTGCTTGGCTT	down	0.655559	-0.609203	0.0287993	3530.43	2314.41	high
osa-MIR5154-p3_1ss11AG	AGTTGACGTGGCGCTGAGGTGTCT	down	-inf	-inf	0.0291669	12.0989	0	middle
osa-MIR1430-p5	TAGCCAAGAATGGCTTGCCTATC	down	0.136792	-2.86994	0.0298705	239.252	32.7279	high
osa-miR5827	TTTGTTGCAATTTGGACTACC	down	-inf	-inf	0.0305086	13.3951	0	middle
osa-MIR5486-p3	CAACCTAGGATTTGCTGGGCC	down	0.531345	-0.912278	0.0310134	64.3554	34.195	middle
osa-miR5837.1	ATGTTGGAATGACATGCAGCT	down	0.351105	-1.51003	0.0312023	65.7185	23.0741	middle
mtr-miR166a_1ss21CA	TCGGACCAGGCTTCATTCCCA	down	0.825685	-0.276337	0.0314339	328.687	271.392	high
osa-MIR2275c-p3	ATTGTTTTTCTCCAATATCTCA	down	0.251955	-1.98876	0.0317799	180.51	45.4805	high
osa-miR5530	AGTGGTGTCGTATTACCTGCC	down	0.380835	-1.39276	0.0318589	229.123	87.258	middle
osa-miR393a	TCCAAAGGGATCGCATTGATC	down	0.393398	-1.34594	0.032616	420.376	165.375	high
osa-miR319a-3p.2-3p_R+1	TTGGACTGAAGGGTGCTCCCT	down	0.487245	-1.03728	0.0331307	146.44	71.3523	middle
osa-MIR812m-p3_1ss21AG	AGTTGGACGCGGAAAACTATGGCT	down	0.313482	-1.67354	0.033672	34.7051	10.8794	middle
osa-MIR812k-p3_1ss18CT	AGTTGGACGCGGAAAACTATGGCT	down	0.313482	-1.67354	0.033672	34.7051	10.8794	middle
osa-MIR162a-p5	GGGCGCAGTGGTTTATCGATC	down	0.695604	-0.523661	0.0338373	48.4151	33.6777	middle
osa-MIR162b-p5	GGGCGCAGTGGTTTATCGATC	down	0.695604	-0.523661	0.0338373	48.4151	33.6777	middle
osa-MIR812a-p3_1ss15TC	ATAAGACGGACGGTCAAACGTTGG	down	0.405529	-1.30212	0.0339566	113.415	45.9929	middle
osa-MIR812d-p3_1ss15TC	ATAAGACGGACGGTCAAACGTTGG	down	0.405529	-1.30212	0.0339566	113.415	45.9929	middle
osa-MIR812b-p3_1ss15TC	ATAAGACGGACGGTCAAACGTTGG	down	0.405529	-1.30212	0.0339566	113.415	45.9929	middle
osa-MIR812e-p3_1ss15TC	ATAAGACGGACGGTCAAACGTTGG	down	0.405529	-1.30212	0.0339566	113.415	45.9929	middle
osa-MIR812q-p3_1ss12AG	ATAAGACGGACGGTCAAACGTTGG	down	0.405529	-1.30212	0.0339566	113.415	45.9929	middle
zma-MIR164h-p5_2ss4CG17CG	GTCGGCCGCGCCGGCGGCC	down	-inf	-inf	0.0358382	24.0659	0	middle
osa-miR3979-5p_R+1	TCTCTCTCTCCCTTGAAGGCT	down	0.616876	-0.696949	0.0360643	154.105	95.0634	middle
osa-miR5796	TCATTCAGGATTGAAGCCGCC	down	0.725617	-0.46272	0.0367271	474.155	344.055	high
mes-miR2275	TTTGGTTTCCTCCAATATCTTA	down	0.387246	-1.36868	0.0387695	92.5784	35.8506	middle
osa-miR5789	TGACTGAGCTTCGTTCGGTAT	down	0.385119	-1.37662	0.0390807	118.492	45.6333	middle
osa-MIR1863a-p5	AGTCTAATATGGTATCCGAGC	down	0.209806	-2.25287	0.0425604	36.931	7.74835	middle
osa-miR5144-5p	TTCTTGTGCTGCTGAAGAGAC	down	0.756096	-0.403358	0.0433446	497.605	376.237	high
osa-miR5488	TGAAGGCGACTGATGATTTCA	down	0.645721	-0.631017	0.0455069	187.486	121.064	middle
ath-miR8175_L-2_1ss3TA	ACCCCGGCAACGGCGCCA	down	0.179032	-2.48171	0.0460292	10.1834	1.82314	middle
PC-5p-47790_279	TTTGACCGTGTGTTGACCGTTAAC	down	0.590102	-0.760964	0.0461049	46.9172	27.6859	middle
osa-miR5511	CATATCCCAGCTGTTTCGGCC	down	0.479206	-1.06128	0.0463031	386.789	185.352	high
PC-3p-18990_870	GTTGCACGGGTTTGTATGTTGCAG	down	0.141419	-2.82195	0.0464051	112.924	15.9697	middle
osa-miR399d_L+1R-1	CTGCCAAAGGAGAGTTGCCCT	down	0.199361	-2.32654	0.0467834	14.2889	2.84866	middle
osa-miR5797	TCGTGGGATTTATGCAGTTAA	down	0.760807	-0.394397	0.0472328	449.923	342.304	high
mtr-MIR5206a-p3_2ss8GT21GT	AATCATGTGATCCTGTTGGTT	down	0.49678	-1.00932	0.0487341	50.8149	25.2438	middle
osa-miR167d-5p_R+1	TGAAGCTGCCAGCATGATCTGA	down	0.873887	-0.194482	0.0495413	1437.83	1256.5	high

## Sheet: Table S4
Table S4 Differentially expressed miRNAs (DEM) in meiotic anthers between HF and LF
miR_name	miR_seq	Regulation	fold_change(HF(mean)/LF(mean))	log2(fold_change)	pvalue(t_test)	HF(mean)	LF(mean)	Expression level
peu-MIR2916-p5_1ss5AG	TACCGTCCTAGTCTCAACCATA	down	0.235004	-2.08924	4.47992e-06	1208.17	5141.07	high
osa-miR535-5p	TGACAACGAGAGAGAGCACGC	down	0.371446	-1.42878	1.76022e-05	349.867	941.907	high
osa-miR156j-3p	GCTCGCTCCTCTTTCTGTCAGC	down	0.173945	-2.5233	6.6536e-05	26.0791	149.927	middle
gma-MIR6300-p5_1ss9AG	ATAGTGGTGAGTATTCCCGCC	down	0.260456	-1.94089	7.66641e-05	15.2078	58.3891	middle
osa-miR535-3p	GTGCTTTCTCCCGTTGTCACT	down	0.24777	-2.01293	0.000118843	36.8766	148.834	middle
osa-MIR5083-p3_1ss20GA	AATGGATCCTTCTGAGCCTA	down	0.261017	-1.93779	0.000151863	280.302	1073.88	high
gma-miR6300_R+1	GTCGTTGTAGTATAGTGGT	down	0.395255	-1.33914	0.000255168	138.042	349.247	high
osa-MIR529a-p5	AGAAGAGAGAGAGTACAGCCT	down	0.644705	-0.633288	0.000257008	562.931	873.16	high
osa-MIR5798-p3	CGAAAGTTGCTAGGCACCCTG	down	0.402319	-1.31359	0.000260427	494.568	1229.29	high
osa-miR1432-5p_R+1	ATCAGGAGAGATGACACCGACA	down	0.148387	-2.75257	0.000373357	50.8691	342.815	high
osa-MIR6250-p5	TCGTCCTCTCTTGTTCTTGTTA	down	0.328309	-1.60687	0.00039501	174.796	532.413	high
osa-MIR171i-p3	TTGAGCCGCGTCAATATCTCT	down	0.572786	-0.803933	0.000417928	3026.5	5283.82	high
osa-miR529a_L+1	GCTGTACCCTCTCTCTTCTTC	down	0.551327	-0.859019	0.000571291	294.202	533.625	high
peu-MIR2916-p3_1ss7TC	AGGGATCGGCGGATGTTGCTT	down	0.293209	-1.77	0.000616885	583.982	1991.69	high
vvi-MIR156f-p3_2ss6CT19TC	TTGAGTAGTCTTGTCCTCCCT	down	0	inf	0.000618597	0	670.128	high
osa-MIR5798-p5	TTTGGCAAGCTTGAGCGTTGT	down	0.40755	-1.29495	0.00065607	637.69	1564.69	high
osa-miR2275c_R-2	AGAATTGGAGGAAAACAAACT	down	0.734088	-0.445976	0.000667726	301.672	410.948	high
osa-miR1846a-3p_L+3R-2	CAGTGACCCCGTTCTCCTCGCC	down	0.0425459	-4.55484	0.000828491	1.79526	42.1959	middle
PC-3p-64860_184	TTGGGGAACGCGCCGATCGTC	down	0.460383	-1.11909	0.000874274	17.3879	37.7682	middle
osa-miR168a-5p	TCGCTTGGTGCAGATCGGGAC	down	0.617567	-0.695332	0.00125343	588.982	953.713	high
osa-miR172d-5p_R+1	GCAGCACCATCAAGATTCACA	down	0.758761	-0.398283	0.00134044	221.92	292.476	high
ptc-miR6478_R+4_1ss21GA	CCGACCTTAGCTCAGTTGGTAGAGC	down	0	inf	0.00150704	0	10.7236	middle
osa-miR156f-3p	GCTCACTTCTCTTTCTGTCAGC	down	0	inf	0.0015128	0	10.9962	middle
osa-MIR5797-p3	TGTCGTTTTGCCTGCTGATCC	down	0.780855	-0.356873	0.0016686	1154.92	1479.04	high
osa-miR162a	TCGATAAACCTCTGCATCCAG	down	0.270311	-1.88731	0.00171013	164.825	609.76	high
osa-miR2118p	TTCCCGATGCCTCCCATGCCTA	down	0.727035	-0.459903	0.00189429	3554.25	4888.69	high
osa-miR171i-5p	AGGTATTGGCGTGCCTCAATC	down	0.498179	-1.00526	0.00197572	227.896	457.457	high
osa-MIR5793-p5	CATCGCGGGACGGAAATCTTC	down	0.130262	-2.94052	0.00226881	269.443	2068.48	high
mtr-MIR2592bj-p3_2ss12TC19AT	ATTCCCACTGTCCCTGTCT	down	0.178004	-2.49002	0.00246013	2.12607	11.9439	middle
osa-miR5511	CATATCCCAGCTGTTTCGGCC	down	0.859008	-0.219256	0.00256763	332.255	386.789	high
osa-miR160f-5p	TGCCTGGCTCCCTGAATGCCA	down	0.530776	-0.913825	0.00261135	28.8518	54.3578	middle
osa-miR5519	TGGCAGAAGTACTGGACTTAG	down	0.73173	-0.450616	0.00269295	315.983	431.83	high
osa-MIR5793-p3	CTTTGCGTGTACCTTCTCTTG	down	0.223175	-2.16375	0.00277036	15.2326	68.254	middle
PC-5p-47790_279	TTTGACCGTGTGTTGACCGTTAAC	down	0.0867574	-3.52687	0.00277386	4.07041	46.9172	middle
gma-MIR6300-p3_1ss6AG	GTGGTGAGTATTCCCGCC	down	0.184471	-2.43854	0.00296935	10.9199	59.1959	middle
ptc-miR6478_R-2	CCGACCTTAGCTCAGTTGG	down	0.154289	-2.6963	0.00300234	5.17537	33.5434	middle
osa-miR2118d	TTCCTGATGCCTCCCATGCCTA	down	0.755637	-0.404235	0.00305847	7227.68	9565.02	high
osa-miR168a-3p_L-3	CCCGCCTTGCACCAAGTGAAT	down	0.642201	-0.638902	0.00331385	3022.81	4706.95	high
osa-miR5082_L-1	GCGATGATGGCCGCGCGGGTTCA	down	0.331583	-1.59256	0.00339054	36.3075	109.497	middle
osa-miR156c-3p	GCTCACTTCTCTCTCTGTCAGC	down	0.460083	-1.12004	0.00402867	15.2863	33.2251	middle
osa-miR1846a-5p_R+2	AGTGAGGAGGCCGGGGCCGCTGG	down	0.224312	-2.15642	0.00403096	5.71738	25.4885	middle
osa-miR3979-5p_R+1	TCTCTCTCTCCCTTGAAGGCT	down	0.397405	-1.33132	0.0041034	61.242	154.105	middle
ptc-miR6478_R+2_1ss21GA	CCGACCTTAGCTCAGTTGGTAGA	down	0.198988	-2.32925	0.00411877	4.51611	22.6955	middle
osa-miR2118e	TTCCCAATGCCTCCCATGCCTA	down	0.739187	-0.435989	0.00448187	4004.67	5417.66	high
osa-MIR5509-p3	CATTTGGGATAGCAGGGATAC	down	0.636106	-0.652661	0.00489851	141.641	222.669	middle
bdi-miR2118a	TTTCCGATGCCTCCCATTCCTA	down	0.68931	-0.536775	0.00490844	2386.21	3461.73	high
PC-3p-152928_46	AAATCCATTTTCGCTGGTGGT	down	0	inf	0.00493468	0	13.0739	middle
osa-miR171e-5p	TGTTGGCTCGGCTCACTCAGA	down	0.760243	-0.395468	0.00518746	62.0503	81.6191	middle
osa-miR5494	TTATAGGAGGTATAGACGGTA	down	0.336748	-1.57026	0.00521532	67.1339	199.359	middle
PC-3p-80767_135	TTCTCAAGGACCGTAGAATTA	down	0.119016	-3.07078	0.00567518	2.20429	18.521	middle
nta-MIR172e-p3_2ss15CG19TA	ATTGGAACGATACAGAGAA	down	0.141215	-2.82404	0.00577394	3.73916	26.4785	middle
osa-MIR167j-p3	GATCGTGCTGCGCAGTTTCATC	down	0.603037	-0.729681	0.00597795	121.499	201.478	high
han-miR3630-3p_L-1_1ss2GA	ATGGGAATCTCTCTGATGCTT	down	0.10521	-3.24865	0.0059978	86.8271	825.273	high
han-MIR156b-p5_2ss11TC17TG	CTTTCTTTCGCGTTGAGT	down	0	inf	0.0060604	0	22.1595	middle
ptc-miR6478_R-1	CCGACCTTAGCTCAGTTGGT	down	0.152155	-2.71638	0.0063518	7.33	48.1745	middle
PC-3p-66762_177	AACTGACGGGAGTGGCATGAGAGG	down	0.117136	-3.09375	0.00672404	2.86558	24.4638	middle
gma-miR171m	TTGAGCCGCGTCAATATCTCA	down	0.31936	-1.64674	0.00749426	21.246	66.5266	middle
osa-MIR7695-p3_1ss11TC	AGTTCGTGGACCTAAGTGAAACCT	down	0.217495	-2.20095	0.0077024	7.26066	33.3831	middle
PC-3p-30960_483	AGATGGCTGATACTCGAACTC	down	0	inf	0.00805936	0	17.9818	middle
osa-MIR5083-p5	GTCCTTCTGATTGATAGAAACCAA	down	0.285033	-1.8108	0.00820784	646.903	2269.57	high
PC-5p-65597_181	CGATCAACGCGTTCCCCAATT	down	0.253462	-1.98016	0.00899219	9.44248	37.2541	middle
osa-miR5491	TGAAATGGAGGCTCGTTGTAC	down	0.68882	-0.537801	0.00929916	75.1211	109.058	middle
osa-MIR1869-p3	TTTCCTCCATGTTCCCATGCC	down	0.663359	-0.592138	0.0096599	378.082	569.951	high
csi-MIR530b-p5_2ss10AT18GC	TGCAAGTGCTGATGAATC	down	0	inf	0.00967033	0	11.2386	middle
nta-MIR172e-p3_2ss14CG18TA	TTGGAACGATACAGAGAA	down	0.112202	-3.15582	0.0097903	0.881716	7.85826	middle
nta-MIR172e-p5_2ss14CG18TA	TTGGAACGATACAGAGAA	down	0.112202	-3.15582	0.0097903	0.881716	7.85826	middle
cpa-miR8155_L-1	AACCTGGCTCTGATACCA	down	0	inf	0.00984703	0	14.5796	middle
PC-5p-66536_178	ATAGCAACCTAGGATCGGATGGGA	down	0.636117	-0.652636	0.00990565	8.66349	13.6193	middle
osa-MIR2118g-p5	TCTAAGAGCTGTAGGAATGGG	down	0.212461	-2.23473	0.0111407	16.3719	77.0585	middle
PC-3p-99575_98	TCTATCCGTCCAAGATCTCTT	down	0.255581	-1.96815	0.0115628	4.25213	16.6372	middle
gma-miR6300_L-1R+6	TCGTTGTAGTATAGTGGTGAGTA	down	0	inf	0.0118594	0	6.05873	middle
osa-MIR167c-p3	TCTTGTGGTCATGCCTTGCTA	down	0.742163	-0.430192	0.0134104	75.7849	102.114	middle
gma-MIR6300-p3_1ss7AG	AGTGGTGAGTATTCCCGCC	down	0.13457	-2.89357	0.013944	1.543	11.4662	middle
gma-MIR6300-p5_1ss7AG	AGTGGTGAGTATTCCCGCC	down	0.13457	-2.89357	0.013944	1.543	11.4662	middle
mtr-MIR5298a-p3_2ss4AG17GA	TGAGGATGAAGAAGAAAA	down	0	inf	0.0142927	0	8.52381	middle
mtr-MIR5298a-p5_2ss4AG17GA	TGAGGATGAAGAAGAAAA	down	0	inf	0.0142927	0	8.52381	middle
htu-miR160a_R+1_1ss20CT	TGCCTGGCTCCCTGTATGCTT	down	0.432221	-1.21016	0.0143542	8.47505	19.6081	middle
ptc-miR6478_1ss21GA	CCGACCTTAGCTCAGTTGGTA	down	0.170301	-2.55384	0.0151405	7.78023	45.6852	middle
osa-MIR5489-p3	TGAGCTAGAGAGATCAAAGAG	down	0.645847	-0.630735	0.0154943	182.346	282.336	high
rgl-miR5139	AAACCTGGCTCTGATACCA	down	0	inf	0.0159887	0	31.7621	middle
gma-miR6300	GTCGTTGTAGTATAGTGG	down	0.324727	-1.6227	0.0161033	252.658	778.063	high
osa-miR1425-5p	TAGGATTCAATCCTTGCTGCT	down	0.889307	-0.169247	0.016133	10423.7	11721.2	high
osa-MIR5530-p3	TGCATGCATTATGGCTGGGAG	down	0.789961	-0.340146	0.0161627	118.661	150.211	middle
mtr-miR160a_1ss21AT	TGCCTGGCTCCCTGTATGCCT	down	0.37525	-1.41407	0.0163208	10.6071	28.2666	middle
osa-MIR169a-p3	CTACATCTTGGCCCCTGCTCC	down	0.741719	-0.431054	0.0178476	606.325	817.459	high
osa-MIR5522-p3	TTTCCTCCATGTTCCCATTCC	down	0.451595	-1.1469	0.0182866	82.349	182.351	middle
rgl-miR5139_L+1	GAAACCTGGCTCTGATACCA	down	0	inf	0.0185143	0	11.2383	middle
osa-MIR162a-p5	GGGCGCAGTGGTTTATCGATC	down	0.632349	-0.661206	0.0190419	30.6152	48.4151	middle
osa-MIR162b-p5	GGGCGCAGTGGTTTATCGATC	down	0.632349	-0.661206	0.0190419	30.6152	48.4151	middle
osa-MIR5519-p3	CGGGCGCTAGGGCTTCAGCTC	down	0.538742	-0.892333	0.0197305	146.818	272.521	high
cme-MIR171h-p3	TTGAGCCGCGTCAATATCTCTT	down	0.0757171	-3.72324	0.0207983	1.1702	15.4548	middle
osa-MIR1862b-p5_2ss6AC22GA	ACATCCTAGTACTACGAATCTAGA	down	0.173625	-2.52595	0.0216332	1.98386	11.4261	middle
osa-MIR2118o-p5	CTTAAGCCCCTCTCCAATCCT	down	0.289557	-1.78808	0.0216991	7.62255	26.3249	middle
osa-miR5077_L-1_1ss5GA	TTCACGTCGGGTTCACCA	down	0.593104	-0.753644	0.0217642	49.574	83.5841	middle
osa-miR390-3p	CGCTATCTATCCTGAGCTCC	down	0.735457	-0.443287	0.0217666	67.7481	92.1169	middle
osa-MIR5539a-p5	AACGGATGCGCGTGCTAACGCTTT	down	0.0730817	-3.77435	0.0260742	1.98386	27.1458	middle
osa-MIR164f-p3	CATGTGCCCTTCTTCTCCACC	down	0.112266	-3.15501	0.0270371	2.20429	19.6345	middle
ath-MIR169c-p5_2ss12GA20AC	TGGAGATGATGATTTATATC	down	0.470764	-1.08692	0.0273834	36.4009	77.323	high
osa-miR390-5p	AAGCTCAGGAGGGATAGCGCC	down	0.814341	-0.296295	0.0274461	963.855	1183.6	high
osa-miR1429-5p_R+3	GTAATATACTAATCCGTGCATCCA	down	0.199999	-2.32194	0.0276026	27.9356	139.679	middle
osa-MIR2118n-p5	GGAATGGGAACATGGAGGAAAG	down	0.395961	-1.33657	0.0302829	9.92238	25.0589	middle
osa-miR5827	TTTGTTGCAATTTGGACTACC	down	0	inf	0.0305086	0	13.3951	middle
osa-miR1874-3p	TATGGATGGAGGTGTAACCCGATG	down	0.272433	-1.87603	0.0305603	15.3722	56.4255	middle
gma-miR6300_R+4	GTCGTTGTAGTATAGTGGTGAG	down	0.527688	-0.922244	0.0344244	223.09	422.768	high
bol-MIR9410-p5_2ss5TG18TA_3	CTTTGCAGACGACTTAAATA	down	0.135217	-2.88665	0.0346168	1.21236	8.96603	middle
bol-MIR9410-p5_2ss5TG18TA_1	CTTTGCAGACGACTTAAA	down	0.135217	-2.88665	0.0346168	1.21236	8.96603	middle
bol-MIR9410-p5_2ss5TG18TA_2	CTTTGCAGACGACTTAAAT	down	0.135217	-2.88665	0.0346168	1.21236	8.96603	middle
ath-miR8175_L+2	TCGATCCCCGGCAACGGCGCCA	down	0.319047	-1.64816	0.0351015	8.83694	27.6979	middle
osa-MIR1863a-p5	AGTCTAATATGGTATCCGAGC	down	0.30352	-1.72013	0.0351649	11.2093	36.931	middle
zma-MIR164h-p5_2ss4CG17CG	GTCGGCCGCGCCGGCGGCC	down	0	inf	0.0358382	0	24.0659	middle
osa-miR2118b	TTCCCGATGCCTCCCATTCCTA	down	0.847853	-0.238114	0.0394774	8698.32	10259.2	high
osa-miR5797	TCGTGGGATTTATGCAGTTAA	down	0.864584	-0.209923	0.0402165	388.996	449.923	high
osa-miR2106_L+1R+1	GCCGAGGTTTTCTGGATACATTC	down	0	inf	0.0408301	0	26.3048	middle
PC-3p-31554_471	ATCGATCGGAAATAATTTGGT	down	0	inf	0.0413204	0	21.3323	middle
PC-5p-10731_1639	TTTTTTGGCATTCTGTAACTTG	down	0.889135	-0.169525	0.0437924	176.327	198.313	middle
osa-miR5076_L-3R+2	ATGGGAGCAGAGCAGGTTTGA	down	0	inf	0.043807	0	66.261	middle
osa-miR5516a	CTCATTGCTTCGGTAGGCTGG	down	0.915443	-0.127458	0.0446579	448.576	490.01	high
ath-miR8175_L-2_1ss3TA	ACCCCGGCAACGGCGCCA	down	0	inf	0.0446811	0	10.1834	middle
osa-MIR169a-p5	ATCGGAGGCCATGGTGCAGCC	down	0.796212	-0.328776	0.0450536	714.774	897.719	high
osa-MIR2118d-p5	GGCATGGGAACATGGAGGAAAG	down	0.584417	-0.77493	0.0472421	77.2816	132.237	middle
osa-MIR2118p-p5	GGCATGGGAACATGGAGGAAAG	down	0.584417	-0.77493	0.0472421	77.2816	132.237	middle
osa-miR1846a-3p_L+3R-1	CGGTGACCCCGTTCTCCTCGCCG	down	0.209714	-2.25351	0.0482357	1.79526	8.56055	middle
mtr-MIR2603-p3_2ss9AC17AC	GTCCCTGCCCTTTGTACA	down	0.146631	-2.76974	0.0494896	0.881716	6.01317	middle
osa-MIR397b-p3	TTCACCAGCACTGCACCCAATC	up	3.37659	1.75557	3.15996e-06	831.078	246.129	high
osa-MIR397b-p5	TTGAGTGCAGCGTTGATGAACC	up	3.88207	1.95683	3.78323e-06	504.561	129.972	high
PC-3p-116555_76	CTTGAACCCATGACCTCTTGG	up	-inf	inf	4.26817e-05	24.8259	0	middle
osa-miR167a-5p	TGAAGCTGCCAGCATGATCTA	up	1.53753	0.620613	6.58581e-05	4977.25	3237.18	high
osa-MIR5495-p5	TCTGCACTCTTGTCTCATGGG	up	2.35266	1.23429	0.000147097	381.234	162.044	high
osa-MIR5542-p3_1ss15AC	TACCTCCTCAAGGACCGTAAA	up	2.36382	1.24112	0.000147113	161.744	68.4248	middle
osa-MIR1851-p3	ATGGCCGCCGGCGAGCTCTTC	up	3.50163	1.80803	0.000363797	71.8088	20.5072	middle
miR528	TGGAAGGGGCATGCAGAGGAG	up	1.82281	0.866161	0.000377086	2890.05	1585.49	high
osa-MIR5495-p3	TCACTATCTTCTTCTCCCAGG	up	2.60085	1.37898	0.000514525	169.493	65.1682	middle
osa-miR444a-3p.2_1ss9CT	TGCAGTTGTTGCCTCAAGCTT	up	2.03492	1.02497	0.000589808	98.266	48.2898	middle
osa-miR444f	TGCAGTTGTTGCCTCAAGCTT	up	2.03492	1.02497	0.000589808	98.266	48.2898	middle
osa-miR5514_1ss16CT	TCCCAGAGCTTTGGCTGTCGC	up	1.81737	0.86185	0.000635485	823.797	453.292	high
osa-miR3980a-5p	AATCGACGGCCTCAGTCAGGG	up	-inf	inf	0.000643627	54.9089	0	middle
osa-MIR5494-p3	TAATCCCATGCACGAGAACTG	up	18.3939	4.20115	0.000713979	622.794	33.8588	high
mtr-MIR2610a-p5_1ss20AT	ATTCACCAGAGACCAATGCTA	up	7.08931	2.82565	0.000761128	120.898	17.0536	middle
osa-MIR5514-p3	CAATCTTTGGACCGCCGGCGA	up	2.41519	1.27214	0.000936043	401.199	166.115	high
osa-miR408-3p	CTGCACTGCCTCTTCCCTGGC	up	1.37237	0.456664	0.00104779	1447.56	1054.79	high
PC-3p-11248_1561	ATTTGTTATATTAGGAGGGGA	up	5.22702	2.38599	0.00110641	142.23	27.2106	middle
osa-miR5507	AATGAGAATGATGACCCGGTG	up	2.57724	1.36583	0.0011719	484.98	188.178	high
osa-miR166g-3p	TCGGACCAGGCTTCATTCCTC	up	1.33778	0.419839	0.00134594	3944.99	2948.91	high
osa-MIR171b-p5	GGATATTGGGGCGGTTCAATC	up	1.81152	0.857203	0.00142324	1513.58	835.529	high
osa-miR5791	TTGCAGGAGACTAGAGACCAG	up	1.55719	0.638947	0.00159729	790.925	507.917	high
osa-miR169r-5p_R+1	TAGCCAAGGATGATTTGCCTGT	up	2.69509	1.43033	0.00162285	32.1974	11.9467	middle
osa-miR171d-5p	TGTTGGCCCGGCTCACTCAGA	up	1.50197	0.586858	0.00189203	52.5507	34.9878	middle
PC-3p-106261_88	TTGCCTGTCCCACCCTAAAGC	up	5.97276	2.5784	0.00198867	21.0258	3.52029	middle
osa-miR444d.3	TTGTGGCTTTCTTGCAAGTTG	up	1.33854	0.420664	0.00201753	399.481	298.444	high
osa-miR393b-3p	TCAGTGCAATCCCTTTGGAAT	up	1.49107	0.576344	0.00241102	279.531	187.471	high
PC-5p-82944_129	TACCCAAGAGGTCATGGGTTC	up	-inf	inf	0.00244574	14.88	0	middle
osa-MIR5507-p5	ATTGCATGGACTCTCTATGAG	up	5.05414	2.33747	0.00279956	79.3421	15.6984	middle
osa-miR444f_1ss12CT	TGCAGTTGTTGTCTCAAGCTT	up	1.16931	0.225663	0.00286897	3880.1	3318.26	high
osa-miR169n	TAGCCAAGAATGACTTGCCTA	up	3.13868	1.65016	0.00306091	214.568	68.3626	middle
gma-miR408a-3p_L-1R+3	TGCACTGCCTCTTCCCTGGCTTT	up	2.31155	1.20886	0.00307324	40.5021	17.5216	high
mdm-miR408a_L-1R+3	TGCACTGCCTCTTCCCTGGCTTT	up	2.31155	1.20886	0.00307324	40.5021	17.5216	high
osa-miR167d-5p_R+1	TGAAGCTGCCAGCATGATCTGA	up	1.3118	0.391546	0.0032216	1886.15	1437.83	high
osa-MIR810a-p3	ACATGTGGTGAGCTTACGATG	up	1.46766	0.553516	0.00358353	88.0889	60.0201	middle
osa-MIR156d-p3	GCTCACTCCTCTTTCTGTCACCC	up	1.449	0.535062	0.00367559	257.528	177.728	middle
osa-miR172a	AGAATCTTGATGATGCTGCAT	up	1.49421	0.579379	0.00384804	130.906	87.6091	middle
osa-MIR169o-p3	GGCCGGTCTTCTTGGCTAGC	up	2.14863	1.10342	0.00390771	25.0451	11.6563	middle
osa-MIR169n-p3	GGCCGGTCTTCTTGGCTAGC	up	2.14863	1.10342	0.00390771	25.0451	11.6563	middle
osa-miR1431	TTTGCGAGTTGGCCCGCTTGC	up	1.69706	0.763039	0.00420628	173.276	102.103	middle
PC-3p-53570_239	TAAGTTAGAGGATCCTCTTCC	up	-inf	inf	0.00430608	63.7345	0	middle
osa-miR2118l	TTCCTAATGCTTCCCATTCCTA	up	1.34639	0.429094	0.00444071	3061.53	2273.88	high
osa-miR1859	TTTCCTATGACGTCCATTCCAA	up	2.36226	1.24017	0.00455599	22.641	9.58444	middle
osa-miR169r-3p	TGGCAAGTCTCCTCGGCTACC	up	2.47499	1.30742	0.00489077	65.3924	26.4213	middle
osa-miR5506	TGGATCGCTTCGTCTGATGGT	up	1.57551	0.655816	0.00495581	1014.86	644.145	high
miR27874	TTGGAGTTTAGAGTTAAGAGT	up	-inf	inf	0.00528865	24.5942	0	middle
osa-miR3980a-3p	CTGGCCGAGGCCGTCGATTCT	up	-inf	inf	0.00542939	135.396	0	middle
miR818d	TATTATGGGACGTAGGTAGTA	up	30.8341	4.94645	0.00568485	172.802	5.60427	middle
osa-miR444a-5p	GCTAGAGGTGGCAACTGCATA	up	-inf	inf	0.00579897	6.54507	0	middle
miR9564	ATGTGTTTCCTTTTTCCCCGA	up	-inf	inf	0.00604637	54.0968	0	middle
osa-MIR812e-p5_1ss8GA	TTTGACCATCCGTCTTATTTG	up	3.26993	1.70926	0.00608926	60.0529	18.3652	middle
osa-miR2275a_1ss15AG	TTTGGTTTCCTCCAGTATCTCA	up	1.4629	0.548826	0.00650276	2131.92	1457.33	high
osa-MIR5800-p3	CGGGTAACTTTCCATCTGCAT	up	1.55914	0.640753	0.00656114	301.771	193.549	high
osa-miR5818	TCGAACTAGAAGGGCCAGGTT	up	1.2812	0.35749	0.00675806	1629.51	1271.87	high
osa-MIR2905-p5_2ss2GA21AG	TATCACTGACATGTGGGCCCG	up	1.32475	0.405724	0.00681055	55.8122	42.1303	middle
PC-5p-173555_36	TTTGGTGTGGGACAGACAAGA	up	-inf	inf	0.00681678	10.2592	0	middle
PC-5p-83699_128	TAACCGGGACTAAAGATTTTT	up	-inf	inf	0.00701224	13.1623	0	middle
PC-5p-54095_236	TGTAAATTTGGTATCTCTTGG	up	2.52672	1.33727	0.00739709	32.361	12.8075	middle
lus-MIR399b-p3_1ss14GT	TGAATTGTATATGTTTTCTGC	up	-inf	inf	0.00758849	8.45275	0	middle
osa-miR393a	TCCAAAGGGATCGCATTGATC	up	1.34808	0.430901	0.00781445	566.699	420.376	high
osa-miR166k-3p	TCGGACCAGGCTTCAATCCCT	up	1.18292	0.242357	0.00845422	5996.06	5068.84	high
osa-MIR5794-p3	TGAGGAATCACTAGTAGTCGT	up	1.17876	0.237273	0.00886744	163.046	138.32	middle
osa-MIR397a-p5	TTGAGTGCAGCGTTGATGAAC	up	3.85643	1.94727	0.00926551	41.6213	10.7927	middle
bra-MIR5721-p3_2ss13TG20CT	TTCTTCACTACTGCATTTTTC	up	-inf	inf	0.00946817	14.5779	0	middle
osa-miR396c-5p	TTCCACAGCTTTCTTGAACTT	up	1.32252	0.403284	0.00994049	454.664	343.787	high
mes-miR2275	TTTGGTTTCCTCCAATATCTTA	up	2.33917	1.226	0.0111799	216.557	92.5784	middle
osa-miR160e-3p_R+1	GCGTGCGAGGTGCCAAGCATGG	up	1.41668	0.502515	0.0118347	53.9869	38.108	middle
bdi-miR2275b	TTCAGTTTCTTCTAATATCTCA	up	1.2855	0.36233	0.0139503	461.777	359.22	high
osa-miR2275d	CTTGTTTTTCTCCAATATCTCA	up	1.96894	0.977416	0.014463	3463.68	1759.16	high
PC-3p-82122_131	CCGGGACTAAAGTTACGACTT	up	-inf	inf	0.0154504	18.5331	0	middle
PC-3p-2409_6052	CTCAGTTTTCTCCAACATCTTA	up	1.68228	0.750415	0.0162414	403.767	240.012	high
osa-miR5497	CAGAATATCTGGGACGAGCAT	up	1.26896	0.343643	0.0165666	2725.48	2147.81	high
osa-MIR5521-p5	TGTTCTGCTTCCGTGCCTCTC	up	1.47239	0.55816	0.0188822	540.187	366.878	high
bdi-miR2275b_2ss10TC22AG	TTCAGTTTCCTCTAATATCTCG	up	1.51247	0.596911	0.0200792	4349.98	2876.07	high
osa-MIR5521-p3	TTTGGGATCAGTGAGTTGAGC	up	1.22513	0.292931	0.0204244	1200.68	980.049	high
osa-miR166a-3p	TCGGACCAGGCTTCATTCCCC	up	1.11259	0.153918	0.021529	6323.97	5684.02	high
osa-MIR5792-p3	TTCGGCTTTGTACCTGCTTGGCTT	up	1.30173	0.380427	0.0221035	4595.66	3530.43	high
osa-miR171b	TGATTGAGCCGTGCCAATATC	up	1.15632	0.209538	0.0221593	639.477	553.029	high
osa-miR171a_1ss12CT	TGATTGAGCCGTGCCAATATC	up	1.15632	0.209538	0.0221593	639.477	553.029	high
osa-MIR810b-p3	ATATAGTGAACACCGATATGC	up	2.03251	1.02326	0.0223755	250.443	123.219	high
osa-miR444a-3p.2	TGCAGTTGCTGCCTCAAGCTT	up	1.59638	0.674805	0.022457	668.503	418.762	high
PC-3p-101618_95	AGATTCGTAGTCCTAGGATGCGTC	up	5.56476	2.47632	0.0245643	12.1419	2.18193	middle
osa-MIR444e-p5	CAAGTTATGCAGTTGCTGCCT	up	1.77129	0.8248	0.024927	54.9946	31.0478	middle
osa-MIR1860-p5	TAAAGAGAAAACCAGCTTCC	up	2.70777	1.4371	0.025657	54.1556	20.0001	middle
osa-MIR5820-p5	TTAAATCCTTAATCGTTTGCT	up	1.3671	0.451116	0.0258106	26.1388	19.1199	middle
osa-MIR156e-p3	GCTCACTGCTCTTTCTGTCATC	up	1.11019	0.150802	0.0266568	737.394	664.208	high
osa-MIR1850-p3	CCAAATTCCCAACTTTTCATC	up	1.39317	0.478372	0.0285067	289.789	208.007	high
PC-3p-95427_105	TTGTATTAGGGAATGTCTCGTC	up	6.65523	2.73449	0.0294987	12.7061	1.90919	middle
PC-3p-46421_290	ATCTTTGACGAGTTGCGTTGGCCC	up	3.28747	1.71698	0.0313292	22.5479	6.85875	middle
osa-miR166l-5p	GGATTGTTGTCTGGTTCAAGG	up	1.32387	0.404763	0.032174	114.798	86.7139	middle
PC-5p-127938_64	TCTCTACTTCGCAGCCGCTGT	up	3.08385	1.62473	0.0350066	13.1167	4.25334	middle
mtr-miR167b-5p_R+1	TGAAGCTGCCAGCATGATCTGT	up	2.88019	1.52616	0.0353844	30.907	10.7309	middle
osa-MIR5487-p3	TTGGAAGAGTGAAATATTGAG	up	1.52019	0.604256	0.0356432	101.396	66.6996	middle
PC-3p-36188_398	TTGGCTGCATCCCGTTCTCCTC	up	5.07681	2.34392	0.0358463	22.1545	4.36387	middle
osa-miR5528	AAGACGGTTTTAGATGTTGCC	up	1.59953	0.677644	0.0394229	223.089	139.472	middle
osa-MIR2275c-p3	ATTGTTTTTCTCCAATATCTCA	up	1.86013	0.895405	0.0398162	335.773	180.51	high
osa-MIR812r-p3	ATAAGACGGACGGTCAAACGT	up	1.77543	0.82817	0.0405264	306.434	172.597	high
zma-miR2275a-3p_L-1	TTGTTTTCCTCCAATATCTCA	up	3.79374	1.92362	0.040798	33.7722	8.90209	middle
osa-MIR5518-p5	TGCTTACTGCATGCCTTATTT	up	2.1491	1.10373	0.0415466	41.2708	19.2038	middle
PC-3p-95189_105	TTACGTTGTAACTATATTGTAACT	up	-inf	inf	0.0416119	12.7782	0	middle
osa-miR166k-5p	GGTTTGTTGTCTGGCTCGAGG	up	1.15232	0.204547	0.0428539	327.404	284.125	high
osa-miR162b	TCGATAAGCCTCTGCATCCAG	up	1.41886	0.50473	0.044193	700.503	493.709	high
osa-miR5796	TCATTCAGGATTGAAGCCGCC	up	1.2471	0.318582	0.0455453	591.321	474.155	high
osa-MIR1857-p5	TTTTTGGAGCATGAGGTTATC	up	1.97823	0.984208	0.0465737	35.368	17.8786	middle

## Sheet: Table S5
Table S5 Common differentially expressed miRNAs (coDEM) in meiotic anthers between H1-HF and LF
miR_name	Regulation (H1-HF/LF)
miR27874	up
miR528	up
miR818d	up
miR9564	up
osa-MIR156d-p3	up
osa-miR166g-3p	up
osa-miR166k-3p	up
osa-MIR397b-p3	up
osa-miR3980a-3p	up
osa-miR408-3p	up
osa-miR444a-3p.2_1ss9CT	up
osa-miR444f	up
osa-miR5514_1ss16CT	up
osa-MIR5514-p3	up
osa-miR5818	up
PC-3p-11248_1561	up
PC-3p-36188_398	up
PC-5p-83699_128	up
ath-miR8175_L-2_1ss3TA	down
csi-MIR530b-p5_2ss10AT18GC	down
gma-miR171m	down
han-MIR156b-p5_2ss11TC17TG	down
osa-miR1425-5p	down
osa-miR1429-5p_R+3	down
osa-miR1432-5p_R+1	down
osa-miR156c-3p	down
osa-miR156f-3p	down
osa-miR156j-3p	down
osa-miR160f-5p	down
osa-miR162a	down
osa-MIR162a-p5	down
osa-MIR162b-p5	down
osa-MIR167c-p3	down
osa-MIR171i-p3	down
osa-MIR1863a-p5	down
osa-miR1874-3p	down
osa-miR3979-5p_R+1	down
osa-MIR5489-p3	down
osa-miR5494	down
osa-MIR5509-p3	down
osa-miR5511	down
osa-MIR5522-p3	down
osa-MIR5530-p3	down
osa-MIR5793-p3	down
osa-MIR5793-p5	down
osa-miR5797	down
osa-MIR5797-p3	down
osa-miR5827	down
osa-MIR7695-p3_1ss11TC	down
PC-3p-152928_46	down
PC-3p-30960_483	down
PC-3p-64860_184	down
PC-5p-10731_1639	down
PC-5p-47790_279	down
PC-5p-65597_181	down
ptc-miR6478_R+4_1ss21GA	down
ptc-miR6478_R-1	down
ptc-miR6478_R-2	down
rgl-miR5139	down
rgl-miR5139_L+1	down
vvi-MIR156f-p3_2ss6CT19TC	down
zma-MIR164h-p5_2ss4CG17CG	down

## Sheet: Table S6
Table S6 Common differentially expressed genes (coDEGs) in meiotic anthers between H1-HF and LF [33]
gene_id	regulation
LOC_Os01g02950	down
LOC_Os01g36820	down
LOC_Os01g65690	down
LOC_Os02g20060	down
LOC_Os02g51910	down
LOC_Os03g25240	down
LOC_Os03g51556	down
LOC_Os04g20490	down
LOC_Os04g42020	down
LOC_Os05g16750	down
LOC_Os05g51360	down
LOC_Os06g16610	down
LOC_Os06g20820	down
LOC_Os10g33190	down
LOC_Os11g41940	down
LOC_Os11g42170	down
LOC_Os12g05180	down
LOC_Os12g08480	down
LOC_Os12g36070	down
LOC_Os02g03970	down
LOC_Os02g04060	down
LOC_Os02g04725	down
LOC_Os02g06190	down
LOC_Os02g06010	down
LOC_Os02g06030	down
LOC_Os02g06754	down
LOC_Os02g06760	down
LOC_Os02g06790	down
LOC_Os02g08100	down
LOC_Os02g08160	down
LOC_Os02g11640	down
LOC_Os02g14059	down
LOC_Os02g17620	down
LOC_Os01g18230	down
LOC_Os02g30114	down
LOC_Os02g31140	down
LOC_Os02g31850	down
LOC_Os02g33580	down
LOC_Os02g34220	down
LOC_Os02g36350	down
LOC_Os02g36690	down
LOC_Os02g38300	down
LOC_Os02g38860	down
LOC_Os02g38890	down
LOC_Os02g40010	down
LOC_Os02g40320	down
LOC_Os02g40280	down
LOC_Os02g40340	down
LOC_Os02g41450	down
LOC_Os02g42520	down
LOC_Os02g42530	down
LOC_Os02g43230	down
LOC_Os02g43770	down
LOC_Os02g46600	down
LOC_Os01g21180	down
LOC_Os02g47150	down
LOC_Os02g48870	down
LOC_Os02g49610	down
LOC_Os02g50700	down
LOC_Os02g50690	down
LOC_Os02g51060	down
LOC_Os02g51620	down
LOC_Os02g55870	down
LOC_Os02g55890	down
LOC_Os02g56600	down
LOC_Os03g01365	down
LOC_Os03g04020	down
LOC_Os03g04140	down
LOC_Os03g05334	down
LOC_Os03g14520	down
LOC_Os03g15740	down
LOC_Os01g27340	down
LOC_Os03g18850	down
LOC_Os03g18890	down
LOC_Os01g27700	down
LOC_Os03g20700	down
LOC_Os03g26120	down
LOC_Os03g26500	down
LOC_Os03g28250	down
LOC_Os03g31760	down
LOC_Os03g32330	down
LOC_Os03g35950	down
LOC_Os03g36080	down
LOC_Os03g39040	down
LOC_Os03g40180	down
LOC_Os03g44180	down
LOC_Os03g44450	down
LOC_Os03g46660	down
LOC_Os03g50560	down
LOC_Os03g50800	down
LOC_Os03g51970	down
LOC_Os01g33684	down
LOC_Os01g33710	down
LOC_Os01g33760	down
LOC_Os03g57160	down
LOC_Os03g57690	down
LOC_Os03g58800	down
LOC_Os03g59880	down
LOC_Os03g61150	down
LOC_Os03g61670	down
LOC_Os03g62620	down
LOC_Os01g35330	down
LOC_Os03g63870	down
LOC_Os04g01140	down
LOC_Os04g01674	down
LOC_Os04g04740	down
LOC_Os04g05050	down
LOC_Os04g06280	down
LOC_Os04g06350	down
LOC_Os04g06850	down
LOC_Os04g08800	down
LOC_Os04g09350	down
LOC_Os04g09720	down
LOC_Os04g09810	down
LOC_Os04g10350	down
LOC_Os04g10490	down
LOC_Os04g11570	down
LOC_Os04g17064	down
LOC_Os04g18380	down
LOC_Os04g21740	down
LOC_Os01g37500	down
LOC_Os04g31804	down
LOC_Os04g31790	down
LOC_Os04g32270	down
LOC_Os04g32350	down
LOC_Os04g33110	down
LOC_Os04g33720	down
LOC_Os04g33880	down
LOC_Os04g35290	down
LOC_Os04g35890	down
LOC_Os04g36910	down
LOC_Os01g04409	down
LOC_Os04g44550	down
LOC_Os04g44900	down
LOC_Os04g46300	down
LOC_Os04g47300	down
LOC_Os04g47720	down
LOC_Os04g49280	down
LOC_Os04g49520	down
LOC_Os04g49748	down
LOC_Os04g50020	down
LOC_Os04g50670	down
LOC_Os04g51480	down
LOC_Os04g52450	down
LOC_Os04g52660	down
LOC_Os04g52630	down
LOC_Os04g52940	down
LOC_Os04g53520	down
LOC_Os04g59380	down
LOC_Os05g02770	down
LOC_Os05g08460	down
LOC_Os05g10414	down
LOC_Os05g10570	down
LOC_Os05g23610	down
LOC_Os05g25390	down
LOC_Os05g25974	down
LOC_Os05g29750	down
LOC_Os05g32360	down
LOC_Os05g34240	down
LOC_Os05g34800	down
LOC_Os05g35150	down
LOC_Os01g43610	down
LOC_Os05g36340	down
LOC_Os05g38219	down
LOC_Os05g38710	down
LOC_Os05g42160	down
LOC_Os01g45200	down
LOC_Os05g49630	down
LOC_Os05g50330	down
LOC_Os05g50650	down
LOC_Os05g51050	down
LOC_Os06g04830	down
LOC_Os06g04930	down
LOC_Os06g05355	down
LOC_Os06g07590	down
LOC_Os06g08890	down
LOC_Os06g08884	down
LOC_Os06g09950	down
LOC_Os06g10730	down
LOC_Os06g11010	down
LOC_Os06g12170	down
LOC_Os06g12730	down
LOC_Os06g14324	down
LOC_Os06g14870	down
LOC_Os06g15560	down
LOC_Os06g16270	down
LOC_Os06g18670	down
LOC_Os06g21369	down
LOC_Os06g22919	down
LOC_Os06g24240	down
LOC_Os06g27900	down
LOC_Os06g28124	down
LOC_Os06g31220	down
LOC_Os06g35520	down
LOC_Os06g37130	down
LOC_Os06g37440	down
LOC_Os06g38210	down
LOC_Os06g38650	down
LOC_Os06g38730	down
LOC_Os06g38780	down
LOC_Os06g39130	down
LOC_Os06g41120	down
LOC_Os06g44034	down
LOC_Os06g44040	down
LOC_Os01g49370	down
LOC_Os06g46995	down
LOC_Os06g47570	down
LOC_Os06g49410	down
LOC_Os06g49890	down
LOC_Os06g49920	down
LOC_Os06g49930	down
LOC_Os06g51050	down
LOC_Os07g02360	down
LOC_Os07g03120	down
LOC_Os07g04440	down
LOC_Os07g05290	down
LOC_Os01g03410	down
LOC_Os07g06530	down
LOC_Os07g12510	down
LOC_Os07g12910	down
LOC_Os07g17230	down
LOC_Os01g51280	down
LOC_Os07g20544	down
LOC_Os07g25510	down
LOC_Os07g25740	down
LOC_Os07g29300	down
LOC_Os01g52214	down
LOC_Os07g35370	down
LOC_Os07g35390	down
LOC_Os07g35480	down
LOC_Os07g40140	down
LOC_Os07g41170	down
LOC_Os07g41840	down
LOC_Os07g46780	down
LOC_Os07g47460	down
LOC_Os07g47970	down
LOC_Os07g48520	down
LOC_Os07g49150	down
LOC_Os08g03670	down
LOC_Os01g53810	down
LOC_Os01g53820	down
LOC_Os08g06810	down
LOC_Os08g08592	down
LOC_Os08g08970	down
LOC_Os08g10620	down
LOC_Os08g13090	down
LOC_Os08g13630	down
LOC_Os08g14890	down
LOC_Os08g15444	down
LOC_Os08g15590	down
LOC_Os08g15600	down
LOC_Os08g16010	down
LOC_Os08g19374	down
LOC_Os08g19470	down
LOC_Os08g22604	down
LOC_Os08g22864	down
LOC_Os08g24140	down
LOC_Os08g24250	down
LOC_Os08g24290	down
LOC_Os08g27220	down
LOC_Os08g28460	down
LOC_Os08g28580	down
LOC_Os08g28820	down
LOC_Os08g28800	down
LOC_Os08g29854	down
LOC_Os08g30020	down
LOC_Os08g30860	down
LOC_Os08g32310	down
LOC_Os08g34050	down
LOC_Os08g35939	down
LOC_Os08g36220	down
LOC_Os08g40120	down
LOC_Os08g40150	down
LOC_Os08g40610	down
LOC_Os08g42290	down
LOC_Os08g42210	down
LOC_Os08g43190	down
LOC_Os08g44850	down
LOC_Os08g45070	down
LOC_Os09g02060	down
LOC_Os09g03310	down
LOC_Os09g04300	down
LOC_Os09g04310	down
LOC_Os09g06770	down
LOC_Os09g08030	down
LOC_Os09g10000	down
LOC_Os09g11890	down
LOC_Os09g12970	down
LOC_Os09g15840	down
LOC_Os09g17120	down
LOC_Os01g57280	down
LOC_Os09g19380	down
LOC_Os09g20260	down
LOC_Os09g21340	down
LOC_Os09g25070	down
LOC_Os09g26300	down
LOC_Os09g26320	down
LOC_Os09g26330	down
LOC_Os09g26530	down
LOC_Os09g26540	down
LOC_Os09g26554	down
LOC_Os09g26560	down
LOC_Os09g26550	down
LOC_Os01g05090	down
LOC_Os09g30300	down
LOC_Os09g32140	down
LOC_Os09g34340	down
LOC_Os09g37540	down
LOC_Os09g39280	down
LOC_Os09g39430	down
LOC_Os01g60700	down
LOC_Os01g05540	down
LOC_Os01g62750	down
LOC_Os01g65780	down
LOC_Os01g66040	down
LOC_Os01g66840	down
LOC_Os01g67550	down
LOC_Os01g68545	down
LOC_Os01g70525	down
LOC_Os01g06454	down
LOC_Os01g72330	down
LOC_Os01g72650	down
LOC_Os01g73470	down
LOC_Os01g74340	down
LOC_Os01g74540	down
LOC_Os01g74660	down
LOC_Os10g03100	down
LOC_Os10g04270	down
LOC_Os10g05180	down
LOC_Os10g08011	down
LOC_Os10g10180	down
LOC_Os10g10880	down
LOC_Os10g14011	down
LOC_Os01g07660	down
LOC_Os10g21640	down
LOC_Os10g21930	down
LOC_Os10g22170	down
LOC_Os10g22484	down
LOC_Os10g22630	down
LOC_Os10g25010	down
LOC_Os10g30550	down
LOC_Os10g31940	down
LOC_Os01g08350	down
LOC_Os10g33140	down
LOC_Os10g33920	down
LOC_Os10g34670	down
LOC_Os10g35990	down
LOC_Os10g38238	down
LOC_Os10g39130	down
LOC_Os10g40070	down
LOC_Os11g03510	down
LOC_Os11g04230	down
LOC_Os11g04920	down
LOC_Os01g09800	down
LOC_Os11g06934	down
LOC_Os11g07060	down
LOC_Os11g07120	down
LOC_Os11g07720	down
LOC_Os11g07860	down
LOC_Os11g08100	down
LOC_Os11g08300	down
LOC_Os11g08940	down
LOC_Os11g08830	down
LOC_Os11g09590	down
LOC_Os11g09710	down
LOC_Os11g10200	down
LOC_Os11g11550	down
LOC_Os11g11890	down
LOC_Os11g14544	down
LOC_Os11g15000	down
LOC_Os11g17290	down
LOC_Os11g20384	down
LOC_Os11g26350	down
LOC_Os11g27430	down
LOC_Os11g29750	down
LOC_Os11g30370	down
LOC_Os11g33320	down
LOC_Os11g34270	down
LOC_Os11g34760	down
LOC_Os11g34840	down
LOC_Os11g34770	down
LOC_Os11g34790	down
LOC_Os11g34810	down
LOC_Os11g34820	down
LOC_Os11g34850	down
LOC_Os11g37250	down
LOC_Os01g11650	down
LOC_Os11g37950	down
LOC_Os11g38330	down
LOC_Os11g38590	down
LOC_Os11g40410	down
LOC_Os11g40560	down
LOC_Os11g41365	down
LOC_Os11g41530	down
LOC_Os11g41650	down
LOC_Os11g42040	down
LOC_Os11g42360	down
LOC_Os11g42800	down
LOC_Os11g43070	down
LOC_Os11g43990	down
LOC_Os11g44310	down
LOC_Os11g47130	down
LOC_Os11g47580	down
LOC_Os01g12381	down
LOC_Os11g47710	down
LOC_Os11g47809	down
LOC_Os01g12340	down
LOC_Os01g12374	down
LOC_Os12g02050	down
LOC_Os12g02540	down
LOC_Os12g04990	down
LOC_Os12g06660	down
LOC_Os12g06810	down
LOC_Os12g07180	down
LOC_Os12g07300	down
LOC_Os12g10450	down
LOC_Os12g18360	down
LOC_Os01g13610	down
LOC_Os12g23610	down
LOC_Os12g24020	down
LOC_Os12g24084	down
LOC_Os12g24310	down
LOC_Os12g32310	down
LOC_Os12g32370	down
LOC_Os12g33958	down
LOC_Os12g36320	down
LOC_Os12g36400	down
LOC_Os01g14770	down
LOC_Os12g37530	down
LOC_Os12g38930	down
LOC_Os12g39440	down
LOC_Os12g39710	down
LOC_Os12g41480	down
LOC_Os12g41510	down
LOC_Os12g42900	down
LOC_Os12g43640	down
LOC_Os01g25720	up
LOC_Os01g39590	up
LOC_Os07g34880	up
LOC_Os08g13000	up
LOC_Os08g35580	up
LOC_Os11g05770	up
LOC_Os11g24550	up
LOC_Os12g07760	up
LOC_Os02g07260	up
LOC_Os02g07720	up
LOC_Os01g02420	up
LOC_Os02g11110	up
LOC_Os02g22750	up
LOC_Os02g29590	up
LOC_Os02g29890	up
LOC_Os02g30050	up
LOC_Os01g18850	up
LOC_Os02g35220	up
LOC_Os01g19400	up
LOC_Os02g37080	up
LOC_Os02g39384	up
LOC_Os01g19990	up
LOC_Os02g46100	up
LOC_Os02g50210	up
LOC_Os02g50220	up
LOC_Os02g50630	up
LOC_Os02g55670	up
LOC_Os02g55720	up
LOC_Os02g55770	up
LOC_Os02g55710	up
LOC_Os02g56100	up
LOC_Os01g22540	up
LOC_Os02g57800	up
LOC_Os01g23740	up
LOC_Os03g02170	up
LOC_Os03g06700	up
LOC_Os03g06705	up
LOC_Os03g12810	up
LOC_Os03g13040	up
LOC_Os03g13100	up
LOC_Os03g14690	up
LOC_Os03g15380	up
LOC_Os03g16718	up
LOC_Os03g19500	up
LOC_Os03g20500	up
LOC_Os03g22250	up
LOC_Os03g28400	up
LOC_Os03g30590	up
LOC_Os01g29780	up
LOC_Os03g32499	up
LOC_Os03g32560	up
LOC_Os03g40060	up
LOC_Os03g41080	up
LOC_Os03g46770	up
LOC_Os03g47670	up
LOC_Os03g48170	up
LOC_Os03g55660	up
LOC_Os03g55670	up
LOC_Os03g56100	up
LOC_Os03g56080	up
LOC_Os03g56590	up
LOC_Os03g56790	up
LOC_Os03g57640	up
LOC_Os03g61930	up
LOC_Os03g63430	up
LOC_Os04g06520	up
LOC_Os04g12550	up
LOC_Os04g16270	up
LOC_Os04g20330	up
LOC_Os04g20400	up
LOC_Os04g23590	up
LOC_Os04g23700	up
LOC_Os04g25784	up
LOC_Os04g26590	up
LOC_Os04g27800	up
LOC_Os04g28090	up
LOC_Os04g30230	up
LOC_Os04g32790	up
LOC_Os04g40490	up
LOC_Os04g47890	up
LOC_Os04g48840	up
LOC_Os04g54390	up
LOC_Os01g41120	up
LOC_Os01g41530	up
LOC_Os05g01950	up
LOC_Os01g41565	up
LOC_Os05g04215	up
LOC_Os05g06970	up
LOC_Os05g11840	up
LOC_Os05g12481	up
LOC_Os05g20304	up
LOC_Os05g20630	up
LOC_Os05g25260	up
LOC_Os05g33500	up
LOC_Os05g33940	up
LOC_Os05g35360	up
LOC_Os05g35730	up
LOC_Os05g37650	up
LOC_Os01g44100	up
LOC_Os05g43680	up
LOC_Os05g44180	up
LOC_Os05g45080	up
LOC_Os01g45040	up
LOC_Os05g47650	up
LOC_Os05g50060	up
LOC_Os05g50560	up
LOC_Os05g50570	up
LOC_Os06g04240	up
LOC_Os06g05620	up
LOC_Os06g07240	up
LOC_Os06g10355	up
LOC_Os06g12210	up
LOC_Os06g17130	up
LOC_Os06g19650	up
LOC_Os06g21120	up
LOC_Os06g21600	up
LOC_Os06g21620	up
LOC_Os06g25930	up
LOC_Os06g25500	up
LOC_Os01g48120	up
LOC_Os06g28240	up
LOC_Os06g28970	up
LOC_Os06g34780	up
LOC_Os06g35500	up
LOC_Os06g38710	up
LOC_Os06g41840	up
LOC_Os01g03350	up
LOC_Os01g03330	up
LOC_Os01g03340	up
LOC_Os06g45610	up
LOC_Os06g46770	up
LOC_Os06g48060	up
LOC_Os06g50450	up
LOC_Os06g50580	up
LOC_Os06g50590	up
LOC_Os06g51240	up
LOC_Os06g51500	up
LOC_Os07g01880	up
LOC_Os07g01890	up
LOC_Os01g50310	up
LOC_Os07g08710	up
LOC_Os07g08520	up
LOC_Os07g09420	up
LOC_Os07g18710	up
LOC_Os07g23970	up
LOC_Os07g31670	up
LOC_Os07g35310	up
LOC_Os07g35335	up
LOC_Os07g37820	up
LOC_Os01g03630	up
LOC_Os07g44070	up
LOC_Os07g44320	up
LOC_Os07g47790	up
LOC_Os07g48900	up
LOC_Os08g01810	up
LOC_Os08g09450	up
LOC_Os08g12680	up
LOC_Os08g13310	up
LOC_Os08g14350	up
LOC_Os08g15650	up
LOC_Os08g19910	up
LOC_Os08g23320	up
LOC_Os08g31720	up
LOC_Os08g34879	up
LOC_Os08g37456	up
LOC_Os08g38780	up
LOC_Os08g39140	up
LOC_Os08g41250	up
LOC_Os08g42390	up
LOC_Os08g43240	up
LOC_Os09g04384	up
LOC_Os01g56710	up
LOC_Os09g08710	up
LOC_Os09g11280	up
LOC_Os09g16910	up
LOC_Os09g16780	up
LOC_Os09g17580	up
LOC_Os09g22090	up
LOC_Os09g22410	up
LOC_Os09g27900	up
LOC_Os09g29080	up
LOC_Os09g34310	up
LOC_Os09g38020	up
LOC_Os09g39780	up
LOC_Os01g59050	up
LOC_Os01g59300	up
LOC_Os01g60110	up
LOC_Os01g60910	up
LOC_Os01g63870	up
LOC_Os01g66530	up
LOC_Os01g72630	up
LOC_Os10g02220	up
LOC_Os10g08780	up
LOC_Os01g07376	up
LOC_Os10g29240	up
LOC_Os10g33170	up
LOC_Os10g35290	up
LOC_Os10g38020	up
LOC_Os10g42060	up
LOC_Os11g02730	up
LOC_Os11g03420	up
LOC_Os11g06240	up
LOC_Os11g07010	up
LOC_Os11g07000	up
LOC_Os11g07130	up
LOC_Os11g09200	up
LOC_Os11g09770	up
LOC_Os11g11100	up
LOC_Os11g11650	up
LOC_Os11g11640	up
LOC_Os11g15580	up
LOC_Os11g19764	up
LOC_Os11g31450	up
LOC_Os11g35710	up
LOC_Os11g39220	up
LOC_Os11g39568	up
LOC_Os11g41900	up
LOC_Os11g42010	up
LOC_Os11g43934	up
LOC_Os11g46070	up
LOC_Os11g45809	up
LOC_Os12g02130	up
LOC_Os12g02660	up
LOC_Os12g12120	up
LOC_Os12g14110	up
LOC_Os12g17370	up
LOC_Os12g23450	up
LOC_Os12g26480	up
LOC_Os12g35080	up
LOC_Os12g37100	up
LOC_Os12g37900	up
LOC_Os12g41540	up
HF and H1 indicate high fertilityrecombinant inbred line and neo-tetraploid rice, respectively
[33] Lu, Z., Guo, X., Huang, Z., Xia, J., Li, X., Wu, J., Yu, H., Shahid, M. Q., Liu, X. Transcriptome and gene editing analyses reveal MOF1a defect alters the expression of genes associated with tapetum development and chromosome behavior at meiosis stage resulting in low pollen fertility of tetraploid rice. International Journal of Molecular Sciences, 2020, 21, 7489.

## Sheet: Table S7
Table S7 CoDEMs-coDEGs in meiotic anthers between H1-HF and LF
coDEMs	Sequence of miRNA	coDEGs	Annotation	coDEM	coDEG	Expression in RNA-seq			Expression in miRNA-seq
						H1	HF	LF	H1	HF	LF
osa-miR166g-3p	TCGGACCAGGCTTCATTCCTC	LOC_Os01g57280	rp1	Up	Down	0.0183566	0.688585	2.58214	4260.44	3944.99	2948.91
osa-miR3980a-3p	CTGGCCGAGGCCGTCGATTCT	LOC_Os12g41510	cysteine-rich receptor-like protein kinase 31 precursor	Up	Down	0	0.0892916	0.6091	139.37	135.397	0
PC-5p-83699_128	TAACCGGGACTAAAGATTTTT	LOC_Os03g31760	expressed protein	Up	Down	1.63914	1.82213	1.23839	17.22	13.16	0
PC-5p-83699_128	TAACCGGGACTAAAGATTTTT	LOC_Os11g34850	maf	Up	Down	1.82104	3.01358	3.27102	17.22	13.16	0
osa-miR408-3p	CTGCACTGCCTCTTCCCTGGC	LOC_Os11g44310	calmodulin binding protein	Up	Down	0	0	2.12239	5309.16	1447.56	1054.79
osa-MIR5514-p3	CAATCTTTGGACCGCCGGCGA	LOC_Os06g27900	transposon protein	Up	Down	0.000399333	0.004129	1.72335	585.96	401.2	166.117
miR818d	TATTATGGGACGTAGGTAGTA	LOC_Os06g38210	expressed protein	Up	Down	4.94761	3.85211	12.9118	135.153	172.803	5.60333
PC-3p-11248_1561	ATTTGTTATATTAGGAGGGGA	LOC_Os11g07060	receptor protein kinase CLAVATA1 precursor	Up	Down	0.285266	0.0735377	0.358318	115.463	142.23	27.21
miR9564	ATGTGTTTCCTTTTTCCCCGA	LOC_Os11g17290	expressed protein	Up	Down	0.00869767	8.9644	38.101	19.9733	54.0933	0
miR528	TGGAAGGGGCATGCAGAGGAG	LOC_Os02g06760	expressed protein	Up	Down	0.0357645	0	82.0235	5109.6	2890.04	1585.49
miR528	TGGAAGGGGCATGCAGAGGAG	LOC_Os05g23610	OsINH2; protein phosphatase inhibitor 2 containing protein	Up	Down	29.5646	27.2243	29.8299	5109.6	2890.04	1585.49
miR528	TGGAAGGGGCATGCAGAGGAG	LOC_Os10g33140	hcrVf2 protein	Up	Down	0	0	0.727998	5109.6	2890.04	1585.49
osa-miR5818	TCGAACTAGAAGGGCCAGGTT	LOC_Os01g60700	serine/threonine-protein kinase NAK	Up	Down	9.06664	7.94429	6.16276	1904.51	1629.51	1271.87
PC-3p-11248_1561	ATTTGTTATATTAGGAGGGGA	LOC_Os12g04990	acyl-CoA synthetase protein	Up	Down	3.11841	4.22009	6.55511	115.463	142.23	27.21
miR27874	TTGGAGTTTAGAGTTAAGAGT	LOC_Os04g32350	subunit of RNA polymerase C (III)	Up	Down	8.23429	9.5329	20.4508	20.8533	24.5933	0
miR27874	TTGGAGTTTAGAGTTAAGAGT	LOC_Os06g46995	armadillo/beta-catenin repeat family protein	Up	Down	1.48257	0	1.26038	20.8533	24.5933	0
PC-3p-36188_398	TTGGCTGCATCCCGTTCTCCTC	LOC_Os02g14059	ribosomal protein L5	Up	Down	97.3665	81.0605	86.4576	82.1567	22.1533	4.36333
osa-miR166k-3p	TCGGACCAGGCTTCAATCCCT	LOC_Os04g52940	SIT4 phosphatase-associated protein domain containing protein	Up	Down	10.5503	11.9774	11.3364	9473.6	5996.05	5068.84
osa-miR162a	TCGATAAACCTCTGCATCCAG	LOC_Os08g01810	matrix attachment region binding protein	Down	Up	21.2874	4.51665	0.305398	115.247	164.827	609.76
osa-miR1429-5p_R+3	GTAATATACTAATCCGTGCATCCA	LOC_Os10g38020	expressed protein	Down	Up	2.02678	1.92607	1.19218	0	27.9367	139.677
osa-MIR1863a-p5	AGTCTAATATGGTATCCGAGC	LOC_Os06g34780	expressed protein	Down	Up	6.66078	6.82313	0.888892	7.75	11.2067	36.93
osa-miR3979-5p_R+1	TCTCTCTCTCCCTTGAAGGCT	LOC_Os05g50060	transposon protein	Down	Up	0.000606667	0	0.010406	95.0633	61.2433	154.103
PC-5p-65597_181	CGATCAACGCGTTCCCCAATT	LOC_Os11g43934	Protein prenyltransferase domain containing protein	Down	Up	2.81167	4.68383	3.04208	0	9.44333	37.2533
osa-miR5494	TTATAGGAGGTATAGACGGTA	LOC_Os06g51240	expressed protein	Down	Up	9.36391	9.51341	7.42463	0	67.1333	199.36
osa-MIR5522-p3	TTTCCTCCATGTTCCCATTCC	LOC_Os02g35220	expressed protein	Down	Up	0.823287	0.422381	0.634352	91.19	82.35	182.353
osa-MIR5522-p3	TTTCCTCCATGTTCCCATTCC	LOC_Os03g02170	transmembrane and coiled-coil domain-containing protein 4	Down	Up	7.63179	7.74101	5.04647	91.19	82.35	182.353
osa-MIR5797-p3	TGTCGTTTTGCCTGCTGATCC	LOC_Os11g03420	ZF-HD protein dimerisation region containing protein	Down	Up	0.695332	4.49359	5.08904	1060.34	1154.92	1479.04
PC-5p-47790_279	TTTGACCGTGTGTTGACCGTTAAC	LOC_Os01g18850	SBP-box gene family member	Down	Up	7.78052	6.14303	8.04923	27.6867	4.07333	46.9167
PC-5p-65597_181	CGATCAACGCGTTCCCCAATT	LOC_Os11g39220	acyl-coenzyme A oxidase	Down	Up	24.426	16.5563	29.4204	0	9.44333	37.2533
ptc-miR6478_R-2	CCGACCTTAGCTCAGTTGG	LOC_Os06g46770	ubiquitin family protein	Down	Up	6.14653	7.28745	2.83896	8.40667	5.17667	33.5467

## Sheet: Table S8
Table S8 Primers information
Primers	Sequence（from 5'- 3'）	Usage
Ubq-RTF	CAAGATGATCTGCCGCAAATGC	qRT-PCR
Ubq-RTR	TTTAACCAGTCCATGAACCCG	qRT-PCR
RTp9564	GTCGTATCCAGTGCAGGGTCCGAGGTATTCGCACTGGATACGACTCGGGG	Stem-loop reverse transcription
RTp528	GTCGTATCCAGTGCAGGGTCCGAGGTATTCGCACTGGATACGACCTCCTC	Stem-loop reverse transcription
RTp27874	GTCGTATCCAGTGCAGGGTCCGAGGTATTCGCACTGGATACGACACTCTT	Stem-loop reverse transcription
RTp818d	GTCGTATCCAGTGCAGGGTCCGAGGTATTCGCACTGGATACGACTACTAC	Stem-loop reverse transcription
9564F	CGGGCATGTGTTTCCTTTTTC	qRT-PCR of miRNA
528F	ATTGGAAGGGGCATGCAGAG	qRT-PCR of miRNA
27874F	TGCGGGCTTGGAGTTTAGAGTTA	qRT-PCR of miRNA
818F	GCGTGGTATTATGGGACGTAGGT	qRT-PCR of miRNA
miRNA-R	GATTTGTGCGTGTCATCCTTG	qRT-PCR of miRNA
RT-T9564-F	GAAAGTGCGTATCTCATCGACC	qRT-PCR of target
RT-T9564-R	AATGCTGTCTTTCCGATAGTTGG	qRT-PCR of target
RT-T528-F	CGAGACGGACCACTGGTATTTG	qRT-PCR of target
RT-T528-R	CGGCCAGGAGTAATTTCAATC	qRT-PCR of target
RT-T27874-F	GGGTGGATGCTGAACCTACAAG	qRT-PCR of target
RT-T27874-R	CTTCATCTTCACTTTACCGCTCCT	qRT-PCR of target
RT-T818d-F	GAATGGCTCAAGGTCTTTGTATGG	qRT-PCR of target
RT-T818d-R	AAGAAGGCGTAGAACCCACCAC	qRT-PCR of target
Hyg-F	ACGGTGTCGTCCATCACAGTTTGCC	Molecular marker for hygromycin resistance gene
Hyg-R	TTCCGGAAGTGCTTGACATTGGGGA	Molecular marker for hygromycin resistance gene
ARPST-DGF	tctagaactagtggatccATGACCGACATCACAGGGAATATAG	ARPS-DGFP/mARPS-DGFP vector construction
ARPST-DGR	gtaagcttgatatcgaattcAAGTGACTCAATAAGTGGTCCTAG	ARPS-DGFP/mARPS-DGFP vector construction
mARPST-DGF	GAGCTGCTAGTGGGAGTATTGATGAATTAGCAGCTCAAG	mARPS-DGFP vector construction
mARPST-DGR	AGCTGCTAATTCATCAATACTCCCACTAGCAGCTCCAAC	mARPS-DGFP vector construction
OE9564F	AGGGTACCGGCGCGCCATGTGTTTCCTTTTTCCCCG	Ubi::MIR9564 vector construction
OE9564R	caccaattcacacttgtagtcgtttcgtcgggaaaaaaaacc	Ubi::MIR9564 vector construction
OE-ARPSF	agggtaccggcgcgccATGGGAGGGGGAGGGGGAGGGGAGA	Ubi::ARPS vector construction
OE-ARPSR	caccaattcacacttgtaTTAGCATATAATGGCGCTGGTGGG	Ubi::ARPS vector construction
